# Supplementary material for: Cloning and expressing a highly functional and substrate specific farnesoic acid o-methyltransferase from the Asian citrus psyllid (Diaphorina citri Kuwayama)
Source: FEBS Open Bio. 2015 Mar 28;5:264–75. doi: 10.1016/j.fob.2015.03.012 (PMC4398755; doi:10.1016/j.fob.2015.03.012)
Supplement: Supplementary data 1 [file mmc1.pdb]

ATOM      1  N   LEU A   5     -18.772  30.519  33.149  1.00-37.31           N
ATOM      2 1H   LEU A   5     -19.567  29.906  33.271  1.00-37.31           H
ATOM      3 2H   LEU A   5     -18.843  31.285  33.803  1.00-37.31           H
ATOM      4 3H   LEU A   5     -17.924  29.998  33.328  1.00-37.31           H
ATOM      5  CA  LEU A   5     -18.756  31.040  31.751  1.00-37.31           C
ATOM      6  HA  LEU A   5     -18.694  30.190  31.073  1.00-37.31           H
ATOM      7  C   LEU A   5     -17.540  31.908  31.485  1.00-37.31           C
ATOM      8  O   LEU A   5     -16.905  31.706  30.482  1.00-37.31           O
ATOM      9  CB  LEU A   5     -20.028  31.826  31.429  1.00-37.31           C
ATOM     10 1HB  LEU A   5     -20.133  32.626  32.163  1.00-37.31           H
ATOM     11 2HB  LEU A   5     -19.907  32.285  30.447  1.00-37.31           H
ATOM     12  CG  LEU A   5     -21.326  31.003  31.414  1.00-37.31           C
ATOM     13  HG  LEU A   5     -21.420  30.493  32.371  1.00-37.31           H
ATOM     14  CD1 LEU A   5     -22.517  31.934  31.253  1.00-37.31           C
ATOM     15 1HD1 LEU A   5     -23.444  31.357  31.287  1.00-37.31           H
ATOM     16 2HD1 LEU A   5     -22.468  32.459  30.296  1.00-37.31           H
ATOM     17 3HD1 LEU A   5     -22.542  32.665  32.063  1.00-37.31           H
ATOM     18  CD2 LEU A   5     -21.339  29.948  30.303  1.00-37.31           C
ATOM     19 1HD2 LEU A   5     -22.297  29.422  30.310  1.00-37.31           H
ATOM     20 2HD2 LEU A   5     -20.553  29.207  30.449  1.00-37.31           H
ATOM     21 3HD2 LEU A   5     -21.213  30.418  29.325  1.00-37.31           H
ATOM     22  N   TYR A   6     -17.176  32.849  32.348  1.00 -4.86           N
ATOM     23  H   TYR A   6     -17.703  33.038  33.186  1.00 -4.86           H
ATOM     24  CA  TYR A   6     -16.002  33.691  32.091  1.00 -4.86           C
ATOM     25  HA  TYR A   6     -16.175  34.285  31.192  1.00 -4.86           H
ATOM     26  C   TYR A   6     -14.709  32.901  31.861  1.00 -4.86           C
ATOM     27  O   TYR A   6     -13.976  33.174  30.929  1.00 -4.86           O
ATOM     28  CB  TYR A   6     -15.821  34.637  33.277  1.00 -4.86           C
ATOM     29 1HB  TYR A   6     -16.694  35.287  33.346  1.00 -4.86           H
ATOM     30 2HB  TYR A   6     -15.759  34.046  34.191  1.00 -4.86           H
ATOM     31  CG  TYR A   6     -14.579  35.490  33.189  1.00 -4.86           C
ATOM     32  CD1 TYR A   6     -14.552  36.649  32.386  1.00 -4.86           C
ATOM     33  HD1 TYR A   6     -15.424  36.929  31.811  1.00 -4.86           H
ATOM     34  CD2 TYR A   6     -13.420  35.146  33.919  1.00 -4.86           C
ATOM     35  HD2 TYR A   6     -13.410  34.261  34.541  1.00 -4.86           H
ATOM     36  CE1 TYR A   6     -13.390  37.464  32.327  1.00 -4.86           C
ATOM     37  HE1 TYR A   6     -13.382  38.352  31.714  1.00 -4.86           H
ATOM     38  CE2 TYR A   6     -12.259  35.958  33.860  1.00 -4.86           C
ATOM     39  HE2 TYR A   6     -11.381  35.698  34.432  1.00 -4.86           H
ATOM     40  CZ  TYR A   6     -12.259  37.110  33.070  1.00 -4.86           C
ATOM     41  OH  TYR A   6     -11.137  37.896  33.036  1.00 -4.86           O
ATOM     42  HH  TYR A   6     -11.262  38.691  32.518  1.00 -4.86           H
ATOM     43  N   GLU A   7     -14.463  31.879  32.666  1.00 20.18           N
ATOM     44  H   GLU A   7     -15.044  31.703  33.464  1.00 20.18           H
ATOM     45  CA  GLU A   7     -13.291  31.022  32.468  1.00 20.18           C
ATOM     46  HA  GLU A   7     -12.389  31.634  32.454  1.00 20.18           H
ATOM     47  C   GLU A   7     -13.337  30.209  31.177  1.00 20.18           C
ATOM     48  O   GLU A   7     -12.336  30.029  30.502  1.00 20.18           O
ATOM     49  CB  GLU A   7     -13.214  30.031  33.625  1.00 20.18           C
ATOM     50 1HB  GLU A   7     -14.156  29.482  33.649  1.00 20.18           H
ATOM     51 2HB  GLU A   7     -12.402  29.329  33.436  1.00 20.18           H
ATOM     52  CG  GLU A   7     -12.994  30.688  34.973  1.00 20.18           C
ATOM     53 1HG  GLU A   7     -12.046  31.228  34.954  1.00 20.18           H
ATOM     54 2HG  GLU A   7     -13.798  31.402  35.162  1.00 20.18           H
ATOM     55  CD  GLU A   7     -12.982  29.673  36.097  1.00 20.18           C
ATOM     56  OE1 GLU A   7     -13.502  28.552  35.909  1.00 20.18           O
ATOM     57  OE2 GLU A   7     -12.507  30.025  37.187  1.00 20.18           O
ATOM     58  N   THR A   8     -14.510  29.714  30.813  1.00 -1.68           N
ATOM     59  H   THR A   8     -15.330  29.898  31.356  1.00 -1.68           H
ATOM     60  CA  THR A   8     -14.638  28.878  29.622  1.00 -1.68           C
ATOM     61  HA  THR A   8     -13.778  28.211  29.556  1.00 -1.68           H
ATOM     62  C   THR A   8     -14.664  29.720  28.350  1.00 -1.68           C
ATOM     63  O   THR A   8     -14.388  29.216  27.272  1.00 -1.68           O
ATOM     64  CB  THR A   8     -15.924  28.028  29.689  1.00 -1.68           C
ATOM     65  HB  THR A   8     -16.050  27.475  28.758  1.00 -1.68           H
ATOM     66  OG1 THR A   8     -17.049  28.885  29.907  1.00 -1.68           O
ATOM     67  HG1 THR A   8     -17.226  29.335  29.075  1.00 -1.68           H
ATOM     68  CG2 THR A   8     -15.888  27.045  30.858  1.00 -1.68           C
ATOM     69 1HG2 THR A   8     -16.803  26.455  30.853  1.00 -1.68           H
ATOM     70 2HG2 THR A   8     -15.809  27.575  31.806  1.00 -1.68           H
ATOM     71 3HG2 THR A   8     -15.037  26.374  30.747  1.00 -1.68           H
ATOM     72  N   ASN A   9     -14.973  31.001  28.498  1.00 -6.17           N
ATOM     73  H   ASN A   9     -15.182  31.353  29.421  1.00 -6.17           H
ATOM     74  CA  ASN A   9     -15.060  31.943  27.379  1.00 -6.17           C
ATOM     75  HA  ASN A   9     -15.123  31.389  26.441  1.00 -6.17           H
ATOM     76  C   ASN A   9     -13.801  32.813  27.351  1.00 -6.17           C
ATOM     77  O   ASN A   9     -13.781  33.882  26.739  1.00 -6.17           O
ATOM     78  CB  ASN A   9     -16.298  32.850  27.509  1.00 -6.17           C
ATOM     79 1HB  ASN A   9     -16.261  33.365  28.467  1.00 -6.17           H
ATOM     80 2HB  ASN A   9     -16.271  33.596  26.717  1.00 -6.17           H
ATOM     81  CG  ASN A   9     -17.611  32.103  27.394  1.00 -6.17           C
ATOM     82  OD1 ASN A   9     -17.691  30.968  26.959  1.00 -6.17           O
ATOM     83  ND2 ASN A   9     -18.675  32.757  27.784  1.00 -6.17           N
ATOM     84 1HD2 ASN A   9     -19.567  32.308  27.683  1.00 -6.17           H
ATOM     85 2HD2 ASN A   9     -18.586  33.696  28.128  1.00 -6.17           H
ATOM     86  N   ASN A  10     -12.772  32.385  28.067  1.00 26.81           N
ATOM     87  H   ASN A  10     -12.840  31.506  28.558  1.00 26.81           H
ATOM     88  CA  ASN A  10     -11.508  33.117  28.139  1.00 26.81           C
ATOM     89  HA  ASN A  10     -11.706  34.154  28.408  1.00 26.81           H
ATOM     90  C   ASN A  10     -10.813  33.084  26.773  1.00 26.81           C
ATOM     91  O   ASN A  10     -10.863  32.078  26.067  1.00 26.81           O
ATOM     92  CB  ASN A  10     -10.633  32.476  29.222  1.00 26.81           C
ATOM     93 1HB  ASN A  10     -11.215  32.396  30.137  1.00 26.81           H
ATOM     94 2HB  ASN A  10     -10.338  31.478  28.901  1.00 26.81           H
ATOM     95  CG  ASN A  10      -9.391  33.268  29.515  1.00 26.81           C
ATOM     96  OD1 ASN A  10      -8.391  33.144  28.859  1.00 26.81           O
ATOM     97  ND2 ASN A  10      -9.444  34.090  30.524  1.00 26.81           N
ATOM     98 1HD2 ASN A  10      -8.629  34.640  30.721  1.00 26.81           H
ATOM     99 2HD2 ASN A  10     -10.284  34.164  31.067  1.00 26.81           H
ATOM    100  N   SER A  11     -10.198  34.192  26.378  1.00 -0.88           N
ATOM    101  H   SER A  11     -10.152  34.990  26.987  1.00 -0.88           H
ATOM    102  CA  SER A  11      -9.515  34.283  25.090  1.00 -0.88           C
ATOM    103  HA  SER A  11     -10.016  33.643  24.364  1.00 -0.88           H
ATOM    104  C   SER A  11      -8.062  33.837  25.217  1.00 -0.88           C
ATOM    105  O   SER A  11      -7.485  33.839  26.291  1.00 -0.88           O
ATOM    106  CB  SER A  11      -9.552  35.727  24.593  1.00 -0.88           C
ATOM    107 1HB  SER A  11      -9.028  35.796  23.639  1.00 -0.88           H
ATOM    108 2HB  SER A  11     -10.590  36.031  24.455  1.00 -0.88           H
ATOM    109  OG  SER A  11      -8.944  36.590  25.539  1.00 -0.88           O
ATOM    110  HG  SER A  11      -8.630  37.378  25.086  1.00 -0.88           H
ATOM    111  N   MET A  12      -7.437  33.481  24.106  1.00 22.57           N
ATOM    112  H   MET A  12      -7.904  33.562  23.220  1.00 22.57           H
ATOM    113  CA  MET A  12      -6.066  32.982  24.136  1.00 22.57           C
ATOM    114  HA  MET A  12      -5.635  33.124  25.128  1.00 22.57           H
ATOM    115  C   MET A  12      -5.213  33.733  23.130  1.00 22.57           C
ATOM    116  O   MET A  12      -5.727  34.410  22.246  1.00 22.57           O
ATOM    117  CB  MET A  12      -6.041  31.488  23.800  1.00 22.57           C
ATOM    118 1HB  MET A  12      -6.431  31.347  22.793  1.00 22.57           H
ATOM    119 2HB  MET A  12      -5.006  31.152  23.820  1.00 22.57           H
ATOM    120  CG  MET A  12      -6.837  30.612  24.746  1.00 22.57           C
ATOM    121 1HG  MET A  12      -6.622  30.915  25.765  1.00 22.57           H
ATOM    122 2HG  MET A  12      -7.902  30.757  24.560  1.00 22.57           H
ATOM    123  SD  MET A  12      -6.422  28.862  24.561  1.00 22.57           S
ATOM    124  CE  MET A  12      -4.916  28.706  25.566  1.00 22.57           C
ATOM    125 1HE  MET A  12      -4.575  27.669  25.553  1.00 22.57           H
ATOM    126 2HE  MET A  12      -5.134  28.990  26.596  1.00 22.57           H
ATOM    127 3HE  MET A  12      -4.138  29.356  25.174  1.00 22.57           H
ATOM    128  N   GLN A  13      -3.907  33.511  23.195  1.00 13.59           N
ATOM    129  H   GLN A  13      -3.545  32.954  23.953  1.00 13.59           H
ATOM    130  CA  GLN A  13      -2.958  34.075  22.229  1.00 13.59           C
ATOM    131  HA  GLN A  13      -3.322  35.055  21.917  1.00 13.59           H
ATOM    132  C   GLN A  13      -2.795  33.219  20.968  1.00 13.59           C
ATOM    133  O   GLN A  13      -1.851  33.377  20.209  1.00 13.59           O
ATOM    134  CB  GLN A  13      -1.588  34.261  22.893  1.00 13.59           C
ATOM    135 1HB  GLN A  13      -1.195  33.284  23.175  1.00 13.59           H
ATOM    136 2HB  GLN A  13      -0.909  34.702  22.162  1.00 13.59           H
ATOM    137  CG  GLN A  13      -1.593  35.158  24.131  1.00 13.59           C
ATOM    138 1HG  GLN A  13      -2.138  34.663  24.935  1.00 13.59           H
ATOM    139 2HG  GLN A  13      -0.564  35.305  24.458  1.00 13.59           H
ATOM    140  CD  GLN A  13      -2.230  36.516  23.893  1.00 13.59           C
ATOM    141  OE1 GLN A  13      -3.130  36.902  24.620  1.00 13.59           O
ATOM    142  NE2 GLN A  13      -1.801  37.233  22.889  1.00 13.59           N
ATOM    143 1HE2 GLN A  13      -2.226  38.127  22.722  1.00 13.59           H
ATOM    144 2HE2 GLN A  13      -1.062  36.915  22.269  1.00 13.59           H
ATOM    145  N   GLN A  14      -3.714  32.292  20.733  1.00 17.49           N
ATOM    146  H   GLN A  14      -4.501  32.219  21.355  1.00 17.49           H
ATOM    147  CA  GLN A  14      -3.632  31.394  19.573  1.00 17.49           C
ATOM    148  HA  GLN A  14      -2.707  30.818  19.615  1.00 17.49           H
ATOM    149  C   GLN A  14      -3.658  32.165  18.256  1.00 17.49           C
ATOM    150  O   GLN A  14      -3.077  31.750  17.255  1.00 17.49           O
ATOM    151  CB  GLN A  14      -4.831  30.444  19.564  1.00 17.49           C
ATOM    152 1HB  GLN A  14      -5.741  31.043  19.578  1.00 17.49           H
ATOM    153 2HB  GLN A  14      -4.809  29.872  18.636  1.00 17.49           H
ATOM    154  CG  GLN A  14      -4.870  29.468  20.723  1.00 17.49           C
ATOM    155 1HG  GLN A  14      -3.981  28.865  20.691  1.00 17.49           H
ATOM    156 2HG  GLN A  14      -4.884  30.009  21.663  1.00 17.49           H
ATOM    157  CD  GLN A  14      -6.060  28.543  20.674  1.00 17.49           C
ATOM    158  OE1 GLN A  14      -7.032  28.793  19.973  1.00 17.49           O
ATOM    159  NE2 GLN A  14      -6.004  27.474  21.421  1.00 17.49           N
ATOM    160 1HE2 GLN A  14      -6.797  26.856  21.429  1.00 17.49           H
ATOM    161 2HE2 GLN A  14      -5.195  27.280  21.981  1.00 17.49           H
ATOM    162  N   LEU A  15      -4.328  33.308  18.276  1.00-11.63           N
ATOM    163  H   LEU A  15      -4.747  33.620  19.137  1.00-11.63           H
ATOM    164  CA  LEU A  15      -4.450  34.154  17.095  1.00-11.63           C
ATOM    165  HA  LEU A  15      -4.854  33.572  16.268  1.00-11.63           H
ATOM    166  C   LEU A  15      -3.094  34.679  16.665  1.00-11.63           C
ATOM    167  O   LEU A  15      -2.860  34.861  15.475  1.00-11.63           O
ATOM    168  CB  LEU A  15      -5.370  35.343  17.391  1.00-11.63           C
ATOM    169 1HB  LEU A  15      -4.993  35.840  18.285  1.00-11.63           H
ATOM    170 2HB  LEU A  15      -5.285  36.046  16.563  1.00-11.63           H
ATOM    171  CG  LEU A  15      -6.862  35.041  17.596  1.00-11.63           C
ATOM    172  HG  LEU A  15      -6.965  34.258  18.347  1.00-11.63           H
ATOM    173  CD1 LEU A  15      -7.585  36.283  18.102  1.00-11.63           C
ATOM    174 1HD1 LEU A  15      -8.639  36.061  18.275  1.00-11.63           H
ATOM    175 2HD1 LEU A  15      -7.509  37.091  17.372  1.00-11.63           H
ATOM    176 3HD1 LEU A  15      -7.140  36.612  19.042  1.00-11.63           H
ATOM    177  CD2 LEU A  15      -7.520  34.562  16.296  1.00-11.63           C
ATOM    178 1HD2 LEU A  15      -8.588  34.418  16.456  1.00-11.63           H
ATOM    179 2HD2 LEU A  15      -7.065  33.631  15.966  1.00-11.63           H
ATOM    180 3HD2 LEU A  15      -7.386  35.316  15.516  1.00-11.63           H
ATOM    181  N   ASP A  16      -2.188  34.885  17.607  1.00-16.62           N
ATOM    182  H   ASP A  16      -2.390  34.694  18.579  1.00-16.62           H
ATOM    183  CA  ASP A  16      -0.867  35.383  17.253  1.00-16.62           C
ATOM    184  HA  ASP A  16      -0.979  36.255  16.615  1.00-16.62           H
ATOM    185  C   ASP A  16      -0.153  34.315  16.449  1.00-16.62           C
ATOM    186  O   ASP A  16       0.450  34.626  15.444  1.00-16.62           O
ATOM    187  CB  ASP A  16      -0.051  35.782  18.483  1.00-16.62           C
ATOM    188 1HB  ASP A  16      -0.051  34.962  19.199  1.00-16.62           H
ATOM    189 2HB  ASP A  16       0.978  35.969  18.173  1.00-16.62           H
ATOM    190  CG  ASP A  16      -0.588  37.038  19.150  1.00-16.62           C
ATOM    191  OD1 ASP A  16      -1.329  37.816  18.486  1.00-16.62           O
ATOM    192  OD2 ASP A  16      -0.283  37.249  20.343  1.00-16.62           O
ATOM    193  N   ALA A  17      -0.286  33.046  16.800  1.00 -3.93           N
ATOM    194  H   ALA A  17      -0.849  32.805  17.604  1.00 -3.93           H
ATOM    195  CA  ALA A  17       0.378  31.996  16.030  1.00 -3.93           C
ATOM    196  HA  ALA A  17       1.429  32.247  15.961  1.00 -3.93           H
ATOM    197  C   ALA A  17      -0.148  31.862  14.603  1.00 -3.93           C
ATOM    198  O   ALA A  17       0.593  31.539  13.675  1.00 -3.93           O
ATOM    199  CB  ALA A  17       0.257  30.700  16.746  1.00 -3.93           C
ATOM    200 1HB  ALA A  17       0.830  29.934  16.220  1.00 -3.93           H
ATOM    201 2HB  ALA A  17      -0.789  30.392  16.802  1.00 -3.93           H
ATOM    202 3HB  ALA A  17       0.660  30.824  17.749  1.00 -3.93           H
ATOM    203  N   ALA A  18      -1.424  32.154  14.418  1.00-10.72           N
ATOM    204  H   ALA A  18      -2.007  32.377  15.216  1.00-10.72           H
ATOM    205  CA  ALA A  18      -1.987  32.184  13.077  1.00-10.72           C
ATOM    206  HA  ALA A  18      -1.722  31.257  12.565  1.00-10.72           H
ATOM    207  C   ALA A  18      -1.393  33.358  12.281  1.00-10.72           C
ATOM    208  O   ALA A  18      -1.139  33.236  11.085  1.00-10.72           O
ATOM    209  CB  ALA A  18      -3.510  32.282  13.159  1.00-10.72           C
ATOM    210 1HB  ALA A  18      -3.926  32.276  12.151  1.00-10.72           H
ATOM    211 2HB  ALA A  18      -3.800  33.206  13.660  1.00-10.72           H
ATOM    212 3HB  ALA A  18      -3.901  31.425  13.710  1.00-10.72           H
ATOM    213  N   LYS A  19      -1.130  34.488  12.928  1.00-29.72           N
ATOM    214  H   LYS A  19      -1.362  34.562  13.918  1.00-29.72           H
ATOM    215  CA  LYS A  19      -0.497  35.633  12.251  1.00-29.72           C
ATOM    216  HA  LYS A  19      -1.058  35.875  11.347  1.00-29.72           H
ATOM    217  C   LYS A  19       0.923  35.284  11.844  1.00-29.72           C
ATOM    218  O   LYS A  19       1.395  35.690  10.793  1.00-29.72           O
ATOM    219  CB  LYS A  19      -0.447  36.864  13.161  1.00-29.72           C
ATOM    220 1HB  LYS A  19       0.041  36.591  14.091  1.00-29.72           H
ATOM    221 2HB  LYS A  19       0.157  37.633  12.680  1.00-29.72           H
ATOM    222  CG  LYS A  19      -1.808  37.454  13.480  1.00-29.72           C
ATOM    223 1HG  LYS A  19      -2.230  37.900  12.579  1.00-29.72           H
ATOM    224 2HG  LYS A  19      -2.472  36.668  13.825  1.00-29.72           H
ATOM    225  CD  LYS A  19      -1.694  38.502  14.574  1.00-29.72           C
ATOM    226 1HD  LYS A  19      -1.233  38.044  15.449  1.00-29.72           H
ATOM    227 2HD  LYS A  19      -1.066  39.325  14.231  1.00-29.72           H
ATOM    228  CE  LYS A  19      -3.066  39.027  14.963  1.00-29.72           C
ATOM    229 1HE  LYS A  19      -3.502  39.572  14.123  1.00-29.72           H
ATOM    230 2HE  LYS A  19      -3.710  38.181  15.216  1.00-29.72           H
ATOM    231  NZ  LYS A  19      -2.938  39.923  16.162  1.00-29.72           N
ATOM    232 1HZ  LYS A  19      -3.845  40.279  16.430  1.00-29.72           H
ATOM    233 2HZ  LYS A  19      -2.320  40.694  15.954  1.00-29.72           H
ATOM    234 3HZ  LYS A  19      -2.547  39.393  16.938  1.00-29.72           H
ATOM    235  N   LEU A  20       1.592  34.498  12.667  1.00 -9.72           N
ATOM    236  H   LEU A  20       1.160  34.227  13.546  1.00 -9.72           H
ATOM    237  CA  LEU A  20       2.943  34.034  12.373  1.00 -9.72           C
ATOM    238  HA  LEU A  20       3.584  34.890  12.156  1.00 -9.72           H
ATOM    239  C   LEU A  20       2.933  33.115  11.139  1.00 -9.72           C
ATOM    240  O   LEU A  20       3.798  33.182  10.260  1.00 -9.72           O
ATOM    241  CB  LEU A  20       3.465  33.310  13.621  1.00 -9.72           C
ATOM    242 1HB  LEU A  20       2.808  32.470  13.812  1.00 -9.72           H
ATOM    243 2HB  LEU A  20       4.417  32.890  13.374  1.00 -9.72           H
ATOM    244  CG  LEU A  20       3.621  34.073  14.947  1.00 -9.72           C
ATOM    245  HG  LEU A  20       2.658  34.456  15.195  1.00 -9.72           H
ATOM    246  CD1 LEU A  20       3.999  33.140  16.114  1.00 -9.72           C
ATOM    247 1HD1 LEU A  20       3.700  33.605  17.054  1.00 -9.72           H
ATOM    248 2HD1 LEU A  20       5.066  32.956  16.137  1.00 -9.72           H
ATOM    249 3HD1 LEU A  20       3.488  32.184  16.017  1.00 -9.72           H
ATOM    250  CD2 LEU A  20       4.510  35.309  14.879  1.00 -9.72           C
ATOM    251 1HD2 LEU A  20       4.730  35.672  15.883  1.00 -9.72           H
ATOM    252 2HD2 LEU A  20       3.991  36.092  14.328  1.00 -9.72           H
ATOM    253 3HD2 LEU A  20       5.439  35.091  14.358  1.00 -9.72           H
ATOM    254  N   LEU A  21       1.916  32.269  11.034  1.00 11.63           N
ATOM    255  H   LEU A  21       1.251  32.195  11.802  1.00 11.63           H
ATOM    256  CA  LEU A  21       1.734  31.434   9.846  1.00 11.63           C
ATOM    257  HA  LEU A  21       2.647  30.900   9.622  1.00 11.63           H
ATOM    258  C   LEU A  21       1.449  32.279   8.628  1.00 11.63           C
ATOM    259  O   LEU A  21       1.993  32.000   7.556  1.00 11.63           O
ATOM    260  CB  LEU A  21       0.621  30.412  10.083  1.00 11.63           C
ATOM    261 1HB  LEU A  21       1.023  29.628  10.723  1.00 11.63           H
ATOM    262 2HB  LEU A  21      -0.179  30.895  10.639  1.00 11.63           H
ATOM    263  CG  LEU A  21       0.000  29.774   8.831  1.00 11.63           C
ATOM    264  HG  LEU A  21       0.720  29.806   8.017  1.00 11.63           H
ATOM    265  CD1 LEU A  21      -0.319  28.340   9.072  1.00 11.63           C
ATOM    266 1HD1 LEU A  21      -0.717  27.892   8.162  1.00 11.63           H
ATOM    267 2HD1 LEU A  21      -1.058  28.243   9.870  1.00 11.63           H
ATOM    268 3HD1 LEU A  21       0.584  27.806   9.358  1.00 11.63           H
ATOM    269  CD2 LEU A  21      -1.275  30.506   8.406  1.00 11.63           C
ATOM    270 1HD2 LEU A  21      -1.826  29.922   7.669  1.00 11.63           H
ATOM    271 2HD2 LEU A  21      -1.033  31.463   7.952  1.00 11.63           H
ATOM    272 3HD2 LEU A  21      -1.916  30.689   9.267  1.00 11.63           H
ATOM    273  N   SER A  22       0.633  33.303   8.815  1.00-12.48           N
ATOM    274  H   SER A  22       0.235  33.466   9.734  1.00-12.48           H
ATOM    275  CA  SER A  22       0.249  34.180   7.724  1.00-12.48           C
ATOM    276  HA  SER A  22      -0.180  33.583   6.920  1.00-12.48           H
ATOM    277  C   SER A  22       1.495  34.853   7.209  1.00-12.48           C
ATOM    278  O   SER A  22       1.704  34.856   6.028  1.00-12.48           O
ATOM    279  CB  SER A  22      -0.773  35.222   8.172  1.00-12.48           C
ATOM    280 1HB  SER A  22      -0.325  35.867   8.926  1.00-12.48           H
ATOM    281 2HB  SER A  22      -1.065  35.830   7.314  1.00-12.48           H
ATOM    282  OG  SER A  22      -1.917  34.586   8.722  1.00-12.48           O
ATOM    283  HG  SER A  22      -1.666  34.107   9.523  1.00-12.48           H
ATOM    284  N   GLN A  23       2.391  35.304   8.075  1.00 -8.75           N
ATOM    285  H   GLN A  23       2.212  35.244   9.074  1.00 -8.75           H
ATOM    286  CA  GLN A  23       3.624  35.926   7.598  1.00 -8.75           C
ATOM    287  HA  GLN A  23       3.377  36.810   7.009  1.00 -8.75           H
ATOM    288  C   GLN A  23       4.412  34.990   6.717  1.00 -8.75           C
ATOM    289  O   GLN A  23       4.918  35.392   5.705  1.00 -8.75           O
ATOM    290  CB  GLN A  23       4.527  36.310   8.759  1.00 -8.75           C
ATOM    291 1HB  GLN A  23       4.642  35.434   9.392  1.00 -8.75           H
ATOM    292 2HB  GLN A  23       5.508  36.589   8.374  1.00 -8.75           H
ATOM    293  CG  GLN A  23       3.991  37.458   9.576  1.00 -8.75           C
ATOM    294 1HG  GLN A  23       4.143  38.386   9.026  1.00 -8.75           H
ATOM    295 2HG  GLN A  23       2.925  37.330   9.732  1.00 -8.75           H
ATOM    296  CD  GLN A  23       4.654  37.561  10.925  1.00 -8.75           C
ATOM    297  OE1 GLN A  23       5.439  36.723  11.331  1.00 -8.75           O
ATOM    298  NE2 GLN A  23       4.326  38.595  11.647  1.00 -8.75           N
ATOM    299 1HE2 GLN A  23       4.736  38.680  12.560  1.00 -8.75           H
ATOM    300 2HE2 GLN A  23       3.683  39.280  11.292  1.00 -8.75           H
ATOM    301  N   TYR A  24       4.503  33.723   7.060  1.00 35.07           N
ATOM    302  H   TYR A  24       4.058  33.390   7.906  1.00 35.07           H
ATOM    303  CA  TYR A  24       5.242  32.825   6.192  1.00 35.07           C
ATOM    304  HA  TYR A  24       6.220  33.253   5.970  1.00 35.07           H
ATOM    305  C   TYR A  24       4.549  32.564   4.870  1.00 35.07           C
ATOM    306  O   TYR A  24       5.199  32.488   3.859  1.00 35.07           O
ATOM    307  CB  TYR A  24       5.437  31.533   6.925  1.00 35.07           C
ATOM    308 1HB  TYR A  24       4.663  31.449   7.684  1.00 35.07           H
ATOM    309 2HB  TYR A  24       5.346  30.708   6.220  1.00 35.07           H
ATOM    310  CG  TYR A  24       6.789  31.476   7.567  1.00 35.07           C
ATOM    311  CD1 TYR A  24       7.078  32.156   8.760  1.00 35.07           C
ATOM    312  HD1 TYR A  24       6.322  32.758   9.249  1.00 35.07           H
ATOM    313  CD2 TYR A  24       7.822  30.786   6.935  1.00 35.07           C
ATOM    314  HD2 TYR A  24       7.666  30.428   5.946  1.00 35.07           H
ATOM    315  CE1 TYR A  24       8.386  32.084   9.308  1.00 35.07           C
ATOM    316  HE1 TYR A  24       8.643  32.657  10.187  1.00 35.07           H
ATOM    317  CE2 TYR A  24       9.059  30.583   7.542  1.00 35.07           C
ATOM    318  HE2 TYR A  24       9.797  29.952   7.067  1.00 35.07           H
ATOM    319  CZ  TYR A  24       9.329  31.227   8.727  1.00 35.07           C
ATOM    320  OH  TYR A  24      10.524  30.986   9.326  1.00 35.07           O
ATOM    321  HH  TYR A  24      10.595  31.444  10.159  1.00 35.07           H
ATOM    322  N   ILE A  25       3.233  32.472   4.878  1.00 16.79           N
ATOM    323  H   ILE A  25       2.726  32.565   5.752  1.00 16.79           H
ATOM    324  CA  ILE A  25       2.461  32.277   3.653  1.00 16.79           C
ATOM    325  HA  ILE A  25       2.907  31.475   3.062  1.00 16.79           H
ATOM    326  C   ILE A  25       2.490  33.541   2.777  1.00 16.79           C
ATOM    327  O   ILE A  25       2.624  33.466   1.565  1.00 16.79           O
ATOM    328  CB  ILE A  25       1.028  31.841   4.074  1.00 16.79           C
ATOM    329  HB  ILE A  25       0.748  32.411   4.960  1.00 16.79           H
ATOM    330  CG1 ILE A  25       1.082  30.349   4.456  1.00 16.79           C
ATOM    331 1HG1 ILE A  25       1.364  29.774   3.575  1.00 16.79           H
ATOM    332 2HG1 ILE A  25       1.860  30.217   5.205  1.00 16.79           H
ATOM    333  CG2 ILE A  25      -0.001  32.161   3.002  1.00 16.79           C
ATOM    334 1HG2 ILE A  25      -0.964  31.691   3.199  1.00 16.79           H
ATOM    335 2HG2 ILE A  25       0.370  31.840   2.032  1.00 16.79           H
ATOM    336 3HG2 ILE A  25      -0.160  33.241   2.950  1.00 16.79           H
ATOM    337  CD1 ILE A  25      -0.207  29.767   5.007  1.00 16.79           C
ATOM    338 1HD1 ILE A  25       0.004  28.827   5.514  1.00 16.79           H
ATOM    339 2HD1 ILE A  25      -0.905  29.586   4.189  1.00 16.79           H
ATOM    340 3HD1 ILE A  25      -0.655  30.470   5.705  1.00 16.79           H
ATOM    341  N   ASP A  26       2.413  34.701   3.409  1.00 -3.49           N
ATOM    342  H   ASP A  26       2.292  34.704   4.416  1.00 -3.49           H
ATOM    343  CA  ASP A  26       2.373  35.991   2.720  1.00 -3.49           C
ATOM    344  HA  ASP A  26       1.707  35.913   1.859  1.00 -3.49           H
ATOM    345  C   ASP A  26       3.760  36.428   2.235  1.00 -3.49           C
ATOM    346  O   ASP A  26       3.908  37.077   1.202  1.00 -3.49           O
ATOM    347  CB  ASP A  26       1.842  37.077   3.677  1.00 -3.49           C
ATOM    348 1HB  ASP A  26       2.466  37.088   4.572  1.00 -3.49           H
ATOM    349 2HB  ASP A  26       1.926  38.048   3.189  1.00 -3.49           H
ATOM    350  CG  ASP A  26       0.380  36.866   4.098  1.00 -3.49           C
ATOM    351  OD1 ASP A  26      -0.428  36.319   3.317  1.00 -3.49           O
ATOM    352  OD2 ASP A  26       0.029  37.303   5.221  1.00 -3.49           O
ATOM    353  N   GLN A  27       4.794  36.118   3.008  1.00  1.09           N
ATOM    354  H   GLN A  27       4.628  35.627   3.881  1.00  1.09           H
ATOM    355  CA  GLN A  27       6.168  36.508   2.674  1.00  1.09           C
ATOM    356  HA  GLN A  27       6.163  37.518   2.264  1.00  1.09           H
ATOM    357  C   GLN A  27       6.752  35.556   1.640  1.00  1.09           C
ATOM    358  O   GLN A  27       7.626  35.932   0.849  1.00  1.09           O
ATOM    359  CB  GLN A  27       7.052  36.477   3.932  1.00  1.09           C
ATOM    360 1HB  GLN A  27       6.547  37.051   4.708  1.00  1.09           H
ATOM    361 2HB  GLN A  27       7.132  35.444   4.269  1.00  1.09           H
ATOM    362  CG  GLN A  27       8.457  37.036   3.794  1.00  1.09           C
ATOM    363 1HG  GLN A  27       8.982  36.904   4.740  1.00  1.09           H
ATOM    364 2HG  GLN A  27       8.994  36.484   3.024  1.00  1.09           H
ATOM    365  CD  GLN A  27       8.455  38.503   3.442  1.00  1.09           C
ATOM    366  OE1 GLN A  27       7.800  39.312   4.076  1.00  1.09           O
ATOM    367  NE2 GLN A  27       9.193  38.861   2.426  1.00  1.09           N
ATOM    368 1HE2 GLN A  27       9.216  39.834   2.180  1.00  1.09           H
ATOM    369 2HE2 GLN A  27       9.694  38.170   1.899  1.00  1.09           H
ATOM    370  N   PHE A  28       6.301  34.311   1.666  1.00 31.27           N
ATOM    371  H   PHE A  28       5.577  34.031   2.318  1.00 31.27           H
ATOM    372  CA  PHE A  28       6.777  33.331   0.705  1.00 31.27           C
ATOM    373  HA  PHE A  28       7.862  33.383   0.655  1.00 31.27           H
ATOM    374  C   PHE A  28       6.207  33.710  -0.655  1.00 31.27           C
ATOM    375  O   PHE A  28       5.050  34.083  -0.799  1.00 31.27           O
ATOM    376  CB  PHE A  28       6.365  31.920   1.121  1.00 31.27           C
ATOM    377 1HB  PHE A  28       6.809  31.707   2.092  1.00 31.27           H
ATOM    378 2HB  PHE A  28       5.280  31.879   1.213  1.00 31.27           H
ATOM    379  CG  PHE A  28       6.809  30.855   0.173  1.00 31.27           C
ATOM    380  CD1 PHE A  28       8.161  30.483   0.103  1.00 31.27           C
ATOM    381  HD1 PHE A  28       8.878  30.942   0.768  1.00 31.27           H
ATOM    382  CD2 PHE A  28       5.872  30.209  -0.648  1.00 31.27           C
ATOM    383  HD2 PHE A  28       4.831  30.499  -0.603  1.00 31.27           H
ATOM    384  CE1 PHE A  28       8.590  29.497  -0.815  1.00 31.27           C
ATOM    385  HE1 PHE A  28       9.632  29.228  -0.869  1.00 31.27           H
ATOM    386  CE2 PHE A  28       6.279  29.192  -1.546  1.00 31.27           C
ATOM    387  HE2 PHE A  28       5.552  28.700  -2.174  1.00 31.27           H
ATOM    388  CZ  PHE A  28       7.644  28.839  -1.634  1.00 31.27           C
ATOM    389  HZ  PHE A  28       7.961  28.066  -2.320  1.00 31.27           H
ATOM    390  N   LYS A  29       7.060  33.665  -1.665  1.00 -0.74           N
ATOM    391  H   LYS A  29       7.985  33.318  -1.498  1.00 -0.74           H
ATOM    392  CA  LYS A  29       6.656  34.047  -3.016  1.00 -0.74           C
ATOM    393  HA  LYS A  29       6.180  35.028  -3.007  1.00 -0.74           H
ATOM    394  C   LYS A  29       5.685  32.989  -3.478  1.00 -0.74           C
ATOM    395  O   LYS A  29       6.062  31.834  -3.347  1.00 -0.74           O
ATOM    396  CB  LYS A  29       7.845  33.994  -3.975  1.00 -0.74           C
ATOM    397 1HB  LYS A  29       8.289  32.999  -3.919  1.00 -0.74           H
ATOM    398 2HB  LYS A  29       7.474  34.144  -4.989  1.00 -0.74           H
ATOM    399  CG  LYS A  29       8.926  35.009  -3.701  1.00 -0.74           C
ATOM    400 1HG  LYS A  29       8.503  36.011  -3.764  1.00 -0.74           H
ATOM    401 2HG  LYS A  29       9.335  34.851  -2.703  1.00 -0.74           H
ATOM    402  CD  LYS A  29      10.038  34.860  -4.726  1.00 -0.74           C
ATOM    403 1HD  LYS A  29      10.458  33.856  -4.657  1.00 -0.74           H
ATOM    404 2HD  LYS A  29       9.625  35.008  -5.725  1.00 -0.74           H
ATOM    405  CE  LYS A  29      11.130  35.889  -4.472  1.00 -0.74           C
ATOM    406 1HE  LYS A  29      10.689  36.888  -4.515  1.00 -0.74           H
ATOM    407 2HE  LYS A  29      11.538  35.735  -3.470  1.00 -0.74           H
ATOM    408  NZ  LYS A  29      12.238  35.790  -5.484  1.00 -0.74           N
ATOM    409 1HZ  LYS A  29      12.941  36.492  -5.294  1.00 -0.74           H
ATOM    410 2HZ  LYS A  29      11.868  35.940  -6.414  1.00 -0.74           H
ATOM    411 3HZ  LYS A  29      12.664  34.874  -5.442  1.00 -0.74           H
ATOM    412  N   TRP A  30       4.558  33.405  -4.057  1.00 36.29           N
ATOM    413  H   TRP A  30       4.345  34.386  -3.978  1.00 36.29           H
ATOM    414  CA  TRP A  30       3.516  32.576  -4.702  1.00 36.29           C
ATOM    415  HA  TRP A  30       3.789  32.364  -5.734  1.00 36.29           H
ATOM    416  C   TRP A  30       2.213  33.384  -4.665  1.00 36.29           C
ATOM    417  O   TRP A  30       1.802  33.816  -3.605  1.00 36.29           O
ATOM    418  CB  TRP A  30       3.288  31.259  -3.948  1.00 36.29           C
ATOM    419 1HB  TRP A  30       4.199  30.674  -3.973  1.00 36.29           H
ATOM    420 2HB  TRP A  30       3.048  31.482  -2.908  1.00 36.29           H
ATOM    421  CG  TRP A  30       2.267  30.369  -4.482  1.00 36.29           C
ATOM    422  CD1 TRP A  30       1.087  30.064  -3.901  1.00 36.29           C
ATOM    423  HD1 TRP A  30       0.718  30.519  -2.984  1.00 36.29           H
ATOM    424  CD2 TRP A  30       2.344  29.567  -5.671  1.00 36.29           C
ATOM    425  NE1 TRP A  30       0.429  29.097  -4.599  1.00 36.29           N
ATOM    426  HE1 TRP A  30      -0.480  28.726  -4.333  1.00 36.29           H
ATOM    427  CE2 TRP A  30       1.158  28.784  -5.717  1.00 36.29           C
ATOM    428  CE3 TRP A  30       3.302  29.414  -6.697  1.00 36.29           C
ATOM    429  HE3 TRP A  30       4.229  29.968  -6.667  1.00 36.29           H
ATOM    430  CZ2 TRP A  30       0.875  27.908  -6.785  1.00 36.29           C
ATOM    431  HZ2 TRP A  30      -0.056  27.358  -6.817  1.00 36.29           H
ATOM    432  CZ3 TRP A  30       3.035  28.513  -7.762  1.00 36.29           C
ATOM    433  HZ3 TRP A  30       3.757  28.388  -8.556  1.00 36.29           H
ATOM    434  CH2 TRP A  30       1.812  27.779  -7.796  1.00 36.29           C
ATOM    435  HH2 TRP A  30       1.612  27.112  -8.623  1.00 36.29           H
ATOM    436  N   THR A  31       1.561  33.620  -5.795  1.00  6.09           N
ATOM    437  H   THR A  31       1.889  33.234  -6.666  1.00  6.09           H
ATOM    438  CA  THR A  31       0.334  34.429  -5.823  1.00  6.09           C
ATOM    439  HA  THR A  31       0.153  34.872  -4.844  1.00  6.09           H
ATOM    440  C   THR A  31      -0.868  33.553  -6.157  1.00  6.09           C
ATOM    441  O   THR A  31      -1.514  33.750  -7.183  1.00  6.09           O
ATOM    442  CB  THR A  31       0.427  35.570  -6.866  1.00  6.09           C
ATOM    443  HB  THR A  31      -0.531  36.089  -6.927  1.00  6.09           H
ATOM    444  OG1 THR A  31       0.762  35.011  -8.139  1.00  6.09           O
ATOM    445  HG1 THR A  31       0.005  34.475  -8.411  1.00  6.09           H
ATOM    446  CG2 THR A  31       1.510  36.575  -6.513  1.00  6.09           C
ATOM    447 1HG2 THR A  31       1.488  37.386  -7.242  1.00  6.09           H
ATOM    448 2HG2 THR A  31       2.489  36.099  -6.542  1.00  6.09           H
ATOM    449 3HG2 THR A  31       1.327  36.985  -5.519  1.00  6.09           H
ATOM    450  N   ASP A  32      -1.132  32.549  -5.336  1.00 17.53           N
ATOM    451  H   ASP A  32      -0.591  32.394  -4.489  1.00 17.53           H
ATOM    452  CA  ASP A  32      -2.246  31.634  -5.580  1.00 17.53           C
ATOM    453  HA  ASP A  32      -3.117  32.193  -5.922  1.00 17.53           H
ATOM    454  C   ASP A  32      -2.553  30.962  -4.249  1.00 17.53           C
ATOM    455  O   ASP A  32      -1.830  31.162  -3.275  1.00 17.53           O
ATOM    456  CB  ASP A  32      -1.871  30.587  -6.639  1.00 17.53           C
ATOM    457 1HB  ASP A  32      -1.305  31.066  -7.437  1.00 17.53           H
ATOM    458 2HB  ASP A  32      -1.251  29.837  -6.184  1.00 17.53           H
ATOM    459  CG  ASP A  32      -3.070  29.881  -7.246  1.00 17.53           C
ATOM    460  OD1 ASP A  32      -4.234  30.190  -6.902  1.00 17.53           O
ATOM    461  OD2 ASP A  32      -2.834  28.965  -8.055  1.00 17.53           O
ATOM    462  N   ASN A  33      -3.618  30.183  -4.221  1.00 17.44           N
ATOM    463  H   ASN A  33      -4.133  30.056  -5.093  1.00 17.44           H
ATOM    464  CA  ASN A  33      -4.118  29.561  -3.011  1.00 17.44           C
ATOM    465  HA  ASN A  33      -4.284  30.354  -2.290  1.00 17.44           H
ATOM    466  C   ASN A  33      -3.123  28.571  -2.421  1.00 17.44           C
ATOM    467  O   ASN A  33      -2.649  27.657  -3.103  1.00 17.44           O
ATOM    468  CB  ASN A  33      -5.430  28.816  -3.298  1.00 17.44           C
ATOM    469 1HB  ASN A  33      -5.232  28.038  -4.033  1.00 17.44           H
ATOM    470 2HB  ASN A  33      -5.772  28.351  -2.374  1.00 17.44           H
ATOM    471  CG  ASN A  33      -6.530  29.711  -3.832  1.00 17.44           C
ATOM    472  OD1 ASN A  33      -6.422  30.920  -3.937  1.00 17.44           O
ATOM    473  ND2 ASN A  33      -7.637  29.097  -4.169  1.00 17.44           N
ATOM    474 1HD2 ASN A  33      -8.384  29.659  -4.542  1.00 17.44           H
ATOM    475 2HD2 ASN A  33      -7.715  28.108  -4.062  1.00 17.44           H
ATOM    476  N   GLU A  34      -2.794  28.724  -1.153  1.00 24.88           N
ATOM    477  H   GLU A  34      -3.149  29.523  -0.615  1.00 24.88           H
ATOM    478  CA  GLU A  34      -1.836  27.827  -0.522  1.00 24.88           C
ATOM    479  HA  GLU A  34      -1.089  27.552  -1.264  1.00 24.88           H
ATOM    480  C   GLU A  34      -2.531  26.555  -0.044  1.00 24.88           C
ATOM    481  O   GLU A  34      -3.725  26.554   0.223  1.00 24.88           O
ATOM    482  CB  GLU A  34      -1.108  28.539   0.621  1.00 24.88           C
ATOM    483 1HB  GLU A  34      -1.800  28.791   1.409  1.00 24.88           H
ATOM    484 2HB  GLU A  34      -0.381  27.847   1.037  1.00 24.88           H
ATOM    485  CG  GLU A  34      -0.371  29.803   0.174  1.00 24.88           C
ATOM    486 1HG  GLU A  34       0.441  29.978   0.877  1.00 24.88           H
ATOM    487 2HG  GLU A  34       0.069  29.625  -0.809  1.00 24.88           H
ATOM    488  CD  GLU A  34      -1.253  31.062   0.125  1.00 24.88           C
ATOM    489  OE1 GLU A  34      -2.447  30.985   0.503  1.00 24.88           O
ATOM    490  OE2 GLU A  34      -0.753  32.134  -0.261  1.00 24.88           O
ATOM    491  N   SER A  35      -1.791  25.458   0.052  1.00  4.30           N
ATOM    492  H   SER A  35      -0.813  25.498  -0.179  1.00  4.30           H
ATOM    493  CA  SER A  35      -2.339  24.192   0.545  1.00  4.30           C
ATOM    494  HA  SER A  35      -3.416  24.273   0.678  1.00  4.30           H
ATOM    495  C   SER A  35      -1.682  23.963   1.896  1.00  4.30           C
ATOM    496  O   SER A  35      -0.450  23.941   1.977  1.00  4.30           O
ATOM    497  CB  SER A  35      -2.042  23.046  -0.425  1.00  4.30           C
ATOM    498 1HB  SER A  35      -2.444  23.301  -1.406  1.00  4.30           H
ATOM    499 2HB  SER A  35      -0.963  22.910  -0.505  1.00  4.30           H
ATOM    500  OG  SER A  35      -2.641  21.841   0.015  1.00  4.30           O
ATOM    501  HG  SER A  35      -2.420  21.137  -0.608  1.00  4.30           H
ATOM    502  N   VAL A  36      -2.479  23.915   2.954  1.00-10.56           N
ATOM    503  H   VAL A  36      -3.493  23.946   2.822  1.00-10.56           H
ATOM    504  CA  VAL A  36      -1.971  23.912   4.329  1.00-10.56           C
ATOM    505  HA  VAL A  36      -0.894  23.777   4.308  1.00-10.56           H
ATOM    506  C   VAL A  36      -2.569  22.787   5.164  1.00-10.56           C
ATOM    507  O   VAL A  36      -3.767  22.507   5.112  1.00-10.56           O
ATOM    508  CB  VAL A  36      -2.270  25.285   5.003  1.00-10.56           C
ATOM    509  HB  VAL A  36      -3.346  25.439   5.009  1.00-10.56           H
ATOM    510  CG1 VAL A  36      -1.769  25.363   6.465  1.00-10.56           C
ATOM    511 1HG1 VAL A  36      -1.905  26.374   6.845  1.00-10.56           H
ATOM    512 2HG1 VAL A  36      -0.717  25.090   6.522  1.00-10.56           H
ATOM    513 3HG1 VAL A  36      -2.348  24.683   7.091  1.00-10.56           H
ATOM    514  CG2 VAL A  36      -1.640  26.408   4.173  1.00-10.56           C
ATOM    515 1HG2 VAL A  36      -1.738  27.354   4.701  1.00-10.56           H
ATOM    516 2HG2 VAL A  36      -2.164  26.500   3.224  1.00-10.56           H
ATOM    517 3HG2 VAL A  36      -0.593  26.205   3.966  1.00-10.56           H
ATOM    518  N   LEU A  37      -1.718  22.161   5.963  1.00-15.69           N
ATOM    519  H   LEU A  37      -0.732  22.414   5.945  1.00-15.69           H
ATOM    520  CA  LEU A  37      -2.166  21.150   6.913  1.00-15.69           C
ATOM    521  HA  LEU A  37      -3.183  20.849   6.674  1.00-15.69           H
ATOM    522  C   LEU A  37      -2.141  21.665   8.342  1.00-15.69           C
ATOM    523  O   LEU A  37      -1.117  22.160   8.803  1.00-15.69           O
ATOM    524  CB  LEU A  37      -1.259  19.930   6.842  1.00-15.69           C
ATOM    525 1HB  LEU A  37      -0.261  20.257   7.100  1.00-15.69           H
ATOM    526 2HB  LEU A  37      -1.585  19.237   7.611  1.00-15.69           H
ATOM    527  CG  LEU A  37      -1.173  19.166   5.518  1.00-15.69           C
ATOM    528  HG  LEU A  37      -0.747  19.824   4.765  1.00-15.69           H
ATOM    529  CD1 LEU A  37      -0.248  17.971   5.699  1.00-15.69           C
ATOM    530 1HD1 LEU A  37      -0.260  17.357   4.802  1.00-15.69           H
ATOM    531 2HD1 LEU A  37      -0.565  17.365   6.547  1.00-15.69           H
ATOM    532 3HD1 LEU A  37       0.771  18.320   5.857  1.00-15.69           H
ATOM    533  CD2 LEU A  37      -2.527  18.700   5.026  1.00-15.69           C
ATOM    534 1HD2 LEU A  37      -2.402  18.061   4.154  1.00-15.69           H
ATOM    535 2HD2 LEU A  37      -3.118  19.567   4.729  1.00-15.69           H
ATOM    536 3HD2 LEU A  37      -3.053  18.148   5.803  1.00-15.69           H
ATOM    537  N   ASP A  38      -3.253  21.499   9.039  1.00 -0.54           N
ATOM    538  H   ASP A  38      -4.073  21.109   8.573  1.00 -0.54           H
ATOM    539  CA  ASP A  38      -3.343  21.763  10.480  1.00 -0.54           C
ATOM    540  HA  ASP A  38      -2.549  22.446  10.785  1.00 -0.54           H
ATOM    541  C   ASP A  38      -3.163  20.429  11.217  1.00 -0.54           C
ATOM    542  O   ASP A  38      -4.080  19.600  11.303  1.00 -0.54           O
ATOM    543  CB  ASP A  38      -4.685  22.411  10.818  1.00 -0.54           C
ATOM    544 1HB  ASP A  38      -4.829  23.274  10.168  1.00 -0.54           H
ATOM    545 2HB  ASP A  38      -5.488  21.702  10.625  1.00 -0.54           H
ATOM    546  CG  ASP A  38      -4.770  22.874  12.264  1.00 -0.54           C
ATOM    547  OD1 ASP A  38      -3.834  22.654  13.055  1.00 -0.54           O
ATOM    548  OD2 ASP A  38      -5.810  23.487  12.599  1.00 -0.54           O
ATOM    549  N   VAL A  39      -1.938  20.186  11.660  1.00  5.39           N
ATOM    550  H   VAL A  39      -1.251  20.941  11.618  1.00  5.39           H
ATOM    551  CA  VAL A  39      -1.529  18.918  12.266  1.00  5.39           C
ATOM    552  HA  VAL A  39      -2.130  18.115  11.844  1.00  5.39           H
ATOM    553  C   VAL A  39      -1.796  18.973  13.767  1.00  5.39           C
ATOM    554  O   VAL A  39      -1.134  19.683  14.529  1.00  5.39           O
ATOM    555  CB  VAL A  39      -0.027  18.621  11.976  1.00  5.39           C
ATOM    556  HB  VAL A  39       0.570  19.465  12.319  1.00  5.39           H
ATOM    557  CG1 VAL A  39       0.468  17.355  12.700  1.00  5.39           C
ATOM    558 1HG1 VAL A  39       1.509  17.166  12.437  1.00  5.39           H
ATOM    559 2HG1 VAL A  39      -0.141  16.496  12.418  1.00  5.39           H
ATOM    560 3HG1 VAL A  39       0.411  17.502  13.779  1.00  5.39           H
ATOM    561  CG2 VAL A  39       0.194  18.441  10.465  1.00  5.39           C
ATOM    562 1HG2 VAL A  39       1.255  18.291  10.267  1.00  5.39           H
ATOM    563 2HG2 VAL A  39      -0.138  19.330   9.928  1.00  5.39           H
ATOM    564 3HG2 VAL A  39      -0.359  17.577  10.103  1.00  5.39           H
ATOM    565  N   GLY A  40      -2.776  18.187  14.184  1.00 17.63           N
ATOM    566  H   GLY A  40      -3.281  17.602  13.523  1.00 17.63           H
ATOM    567  CA  GLY A  40      -3.236  18.208  15.560  1.00 17.63           C
ATOM    568 1HA  GLY A  40      -3.602  17.222  15.847  1.00 17.63           H
ATOM    569 2HA  GLY A  40      -2.424  18.504  16.218  1.00 17.63           H
ATOM    570  C   GLY A  40      -4.371  19.208  15.663  1.00 17.63           C
ATOM    571  O   GLY A  40      -4.398  20.076  16.523  1.00 17.63           O
ATOM    572  N   CYS A  41      -5.318  19.107  14.741  1.00  5.19           N
ATOM    573  H   CYS A  41      -5.293  18.345  14.070  1.00  5.19           H
ATOM    574  CA  CYS A  41      -6.372  20.111  14.626  1.00  5.19           C
ATOM    575  HA  CYS A  41      -5.901  21.098  14.606  1.00  5.19           H
ATOM    576  C   CYS A  41      -7.392  20.109  15.768  1.00  5.19           C
ATOM    577  O   CYS A  41      -8.127  21.088  15.956  1.00  5.19           O
ATOM    578  CB  CYS A  41      -7.116  19.885  13.310  1.00  5.19           C
ATOM    579 1HB  CYS A  41      -7.825  20.699  13.168  1.00  5.19           H
ATOM    580 2HB  CYS A  41      -6.392  19.916  12.496  1.00  5.19           H
ATOM    581  SG  CYS A  41      -8.009  18.302  13.249  1.00  5.19           S
ATOM    582  HG  CYS A  41      -8.820  18.512  14.301  1.00  5.19           H
ATOM    583  N   GLY A  42      -7.485  19.004  16.500  1.00 29.36           N
ATOM    584  H   GLY A  42      -6.871  18.227  16.314  1.00 29.36           H
ATOM    585  CA  GLY A  42      -8.477  18.883  17.556  1.00 29.36           C
ATOM    586 1HA  GLY A  42      -8.398  17.899  18.016  1.00 29.36           H
ATOM    587 2HA  GLY A  42      -8.258  19.641  18.304  1.00 29.36           H
ATOM    588  C   GLY A  42      -9.890  19.072  17.016  1.00 29.36           C
ATOM    589  O   GLY A  42     -10.186  18.572  15.929  1.00 29.36           O
ATOM    590  N   PRO A  43     -10.772  19.856  17.676  1.00 14.83           N
ATOM    591  CA  PRO A  43     -12.100  20.161  17.112  1.00 14.83           C
ATOM    592  HA  PRO A  43     -12.608  19.240  16.824  1.00 14.83           H
ATOM    593  C   PRO A  43     -12.083  21.116  15.901  1.00 14.83           C
ATOM    594  O   PRO A  43     -13.122  21.480  15.340  1.00 14.83           O
ATOM    595  CB  PRO A  43     -12.819  20.797  18.305  1.00 14.83           C
ATOM    596 1HB  PRO A  43     -13.593  21.491  17.976  1.00 14.83           H
ATOM    597 2HB  PRO A  43     -13.249  20.023  18.941  1.00 14.83           H
ATOM    598  CG  PRO A  43     -11.756  21.495  19.030  1.00 14.83           C
ATOM    599 1HG  PRO A  43     -11.504  22.426  18.520  1.00 14.83           H
ATOM    600 2HG  PRO A  43     -12.054  21.692  20.060  1.00 14.83           H
ATOM    601  CD  PRO A  43     -10.601  20.529  18.980  1.00 14.83           C
ATOM    602 1HD  PRO A  43      -9.654  21.068  19.030  1.00 14.83           H
ATOM    603 2HD  PRO A  43     -10.678  19.801  19.790  1.00 14.83           H
ATOM    604  N   GLY A  44     -10.894  21.524  15.472  1.00-21.34           N
ATOM    605  H   GLY A  44     -10.049  21.244  15.968  1.00-21.34           H
ATOM    606  CA  GLY A  44     -10.710  22.242  14.222  1.00-21.34           C
ATOM    607 1HA  GLY A  44      -9.689  22.056  13.889  1.00-21.34           H
ATOM    608 2HA  GLY A  44     -11.369  21.804  13.477  1.00-21.34           H
ATOM    609  C   GLY A  44     -10.918  23.743  14.230  1.00-21.34           C
ATOM    610  O   GLY A  44     -11.054  24.366  13.174  1.00-21.34           O
ATOM    611  N   ASN A  45     -10.967  24.363  15.399  1.00 -3.84           N
ATOM    612  H   ASN A  45     -10.857  23.831  16.248  1.00 -3.84           H
ATOM    613  CA  ASN A  45     -11.203  25.809  15.460  1.00 -3.84           C
ATOM    614  HA  ASN A  45     -12.163  26.027  14.991  1.00 -3.84           H
ATOM    615  C   ASN A  45     -10.144  26.592  14.694  1.00 -3.84           C
ATOM    616  O   ASN A  45     -10.470  27.522  13.959  1.00 -3.84           O
ATOM    617  CB  ASN A  45     -11.232  26.317  16.907  1.00 -3.84           C
ATOM    618 1HB  ASN A  45     -10.362  25.944  17.446  1.00 -3.84           H
ATOM    619 2HB  ASN A  45     -11.190  27.405  16.892  1.00 -3.84           H
ATOM    620  CG  ASN A  45     -12.486  25.917  17.637  1.00 -3.84           C
ATOM    621  OD1 ASN A  45     -13.515  25.678  17.026  1.00 -3.84           O
ATOM    622  ND2 ASN A  45     -12.413  25.829  18.936  1.00 -3.84           N
ATOM    623 1HD2 ASN A  45     -13.239  25.556  19.444  1.00 -3.84           H
ATOM    624 2HD2 ASN A  45     -11.555  26.040  19.416  1.00 -3.84           H
ATOM    625  N   VAL A  46      -8.880  26.216  14.823  1.00 14.14           N
ATOM    626  H   VAL A  46      -8.623  25.441  15.414  1.00 14.14           H
ATOM    627  CA  VAL A  46      -7.830  26.954  14.128  1.00 14.14           C
ATOM    628  HA  VAL A  46      -8.043  28.015  14.238  1.00 14.14           H
ATOM    629  C   VAL A  46      -7.871  26.623  12.642  1.00 14.14           C
ATOM    630  O   VAL A  46      -7.713  27.502  11.812  1.00 14.14           O
ATOM    631  CB  VAL A  46      -6.426  26.703  14.729  1.00 14.14           C
ATOM    632  HB  VAL A  46      -6.091  25.703  14.462  1.00 14.14           H
ATOM    633  CG1 VAL A  46      -5.436  27.747  14.188  1.00 14.14           C
ATOM    634 1HG1 VAL A  46      -4.503  27.696  14.745  1.00 14.14           H
ATOM    635 2HG1 VAL A  46      -5.844  28.753  14.283  1.00 14.14           H
ATOM    636 3HG1 VAL A  46      -5.222  27.538  13.139  1.00 14.14           H
ATOM    637  CG2 VAL A  46      -6.481  26.801  16.270  1.00 14.14           C
ATOM    638 1HG2 VAL A  46      -5.467  26.725  16.670  1.00 14.14           H
ATOM    639 2HG2 VAL A  46      -7.053  25.972  16.684  1.00 14.14           H
ATOM    640 3HG2 VAL A  46      -6.916  27.750  16.583  1.00 14.14           H
ATOM    641  N   THR A  47      -8.235  25.399  12.294  1.00 -0.45           N
ATOM    642  H   THR A  47      -8.333  24.674  12.990  1.00 -0.45           H
ATOM    643  CA  THR A  47      -8.436  25.027  10.899  1.00 -0.45           C
ATOM    644  HA  THR A  47      -7.483  25.116  10.379  1.00 -0.45           H
ATOM    645  C   THR A  47      -9.463  25.915  10.198  1.00 -0.45           C
ATOM    646  O   THR A  47      -9.266  26.302   9.055  1.00 -0.45           O
ATOM    647  CB  THR A  47      -8.905  23.568  10.834  1.00 -0.45           C
ATOM    648  HB  THR A  47      -9.991  23.542  10.901  1.00 -0.45           H
ATOM    649  OG1 THR A  47      -8.368  22.873  11.962  1.00 -0.45           O
ATOM    650  HG1 THR A  47      -7.415  23.081  12.044  1.00 -0.45           H
ATOM    651  CG2 THR A  47      -8.465  22.863   9.574  1.00 -0.45           C
ATOM    652 1HG2 THR A  47      -8.892  21.862   9.551  1.00 -0.45           H
ATOM    653 2HG2 THR A  47      -7.379  22.781   9.553  1.00 -0.45           H
ATOM    654 3HG2 THR A  47      -8.806  23.411   8.695  1.00 -0.45           H
ATOM    655  N   SER A  48     -10.534  26.304  10.882  1.00-11.13           N
ATOM    656  H   SER A  48     -10.658  25.982  11.836  1.00-11.13           H
ATOM    657  CA  SER A  48     -11.510  27.211  10.265  1.00-11.13           C
ATOM    658  HA  SER A  48     -11.773  26.816   9.283  1.00-11.13           H
ATOM    659  C   SER A  48     -10.940  28.607  10.051  1.00-11.13           C
ATOM    660  O   SER A  48     -11.286  29.285   9.094  1.00-11.13           O
ATOM    661  CB  SER A  48     -12.798  27.334  11.085  1.00-11.13           C
ATOM    662 1HB  SER A  48     -13.515  27.927  10.516  1.00-11.13           H
ATOM    663 2HB  SER A  48     -13.218  26.344  11.232  1.00-11.13           H
ATOM    664  OG  SER A  48     -12.618  27.946  12.353  1.00-11.13           O
ATOM    665  HG  SER A  48     -11.768  27.695  12.745  1.00-11.13           H
ATOM    666  N   LYS A  49     -10.045  29.029  10.934  1.00 -0.71           N
ATOM    667  H   LYS A  49      -9.742  28.413  11.677  1.00 -0.71           H
ATOM    668  CA  LYS A  49      -9.462  30.366  10.843  1.00 -0.71           C
ATOM    669  HA  LYS A  49     -10.248  31.097  10.649  1.00 -0.71           H
ATOM    670  C   LYS A  49      -8.486  30.412   9.691  1.00 -0.71           C
ATOM    671  O   LYS A  49      -8.405  31.396   8.988  1.00 -0.71           O
ATOM    672  CB  LYS A  49      -8.714  30.729  12.127  1.00 -0.71           C
ATOM    673 1HB  LYS A  49      -7.993  29.945  12.350  1.00 -0.71           H
ATOM    674 2HB  LYS A  49      -8.165  31.655  11.957  1.00 -0.71           H
ATOM    675  CG  LYS A  49      -9.619  30.919  13.326  1.00 -0.71           C
ATOM    676 1HG  LYS A  49     -10.253  31.789  13.159  1.00 -0.71           H
ATOM    677 2HG  LYS A  49     -10.249  30.042  13.453  1.00 -0.71           H
ATOM    678  CD  LYS A  49      -8.799  31.124  14.587  1.00 -0.71           C
ATOM    679 1HD  LYS A  49      -8.160  30.255  14.742  1.00 -0.71           H
ATOM    680 2HD  LYS A  49      -8.176  32.011  14.469  1.00 -0.71           H
ATOM    681  CE  LYS A  49      -9.717  31.301  15.791  1.00 -0.71           C
ATOM    682 1HE  LYS A  49     -10.333  32.190  15.637  1.00 -0.71           H
ATOM    683 2HE  LYS A  49     -10.376  30.432  15.863  1.00 -0.71           H
ATOM    684  NZ  LYS A  49      -8.942  31.444  17.072  1.00 -0.71           N
ATOM    685 1HZ  LYS A  49      -9.577  31.599  17.844  1.00 -0.71           H
ATOM    686 2HZ  LYS A  49      -8.308  32.228  17.003  1.00 -0.71           H
ATOM    687 3HZ  LYS A  49      -8.410  30.602  17.251  1.00 -0.71           H
ATOM    688  N   LEU A  50      -7.757  29.327   9.505  1.00-10.13           N
ATOM    689  H   LEU A  50      -7.847  28.549  10.150  1.00-10.13           H
ATOM    690  CA  LEU A  50      -6.800  29.237   8.414  1.00-10.13           C
ATOM    691  HA  LEU A  50      -6.189  30.140   8.391  1.00-10.13           H
ATOM    692  C   LEU A  50      -7.541  29.135   7.067  1.00-10.13           C
ATOM    693  O   LEU A  50      -7.043  29.609   6.058  1.00-10.13           O
ATOM    694  CB  LEU A  50      -5.897  28.022   8.649  1.00-10.13           C
ATOM    695 1HB  LEU A  50      -6.573  27.179   8.663  1.00-10.13           H
ATOM    696 2HB  LEU A  50      -5.261  27.933   7.770  1.00-10.13           H
ATOM    697  CG  LEU A  50      -4.986  27.834   9.881  1.00-10.13           C
ATOM    698  HG  LEU A  50      -5.597  27.849  10.772  1.00-10.13           H
ATOM    699  CD1 LEU A  50      -4.236  26.494   9.846  1.00-10.13           C
ATOM    700 1HD1 LEU A  50      -3.564  26.421  10.702  1.00-10.13           H
ATOM    701 2HD1 LEU A  50      -3.661  26.399   8.924  1.00-10.13           H
ATOM    702 3HD1 LEU A  50      -4.951  25.675   9.918  1.00-10.13           H
ATOM    703  CD2 LEU A  50      -3.991  28.937  10.014  1.00-10.13           C
ATOM    704 1HD2 LEU A  50      -3.359  28.767  10.886  1.00-10.13           H
ATOM    705 2HD2 LEU A  50      -4.507  29.890  10.136  1.00-10.13           H
ATOM    706 3HD2 LEU A  50      -3.382  28.970   9.116  1.00-10.13           H
ATOM    707  N   LEU A  51      -8.735  28.544   7.056  1.00 27.80           N
ATOM    708  H   LEU A  51      -9.088  28.126   7.906  1.00 27.80           H
ATOM    709  CA  LEU A  51      -9.566  28.475   5.839  1.00 27.80           C
ATOM    710  HA  LEU A  51      -8.983  28.063   5.016  1.00 27.80           H
ATOM    711  C   LEU A  51     -10.079  29.852   5.416  1.00 27.80           C
ATOM    712  O   LEU A  51     -10.332  30.097   4.233  1.00 27.80           O
ATOM    713  CB  LEU A  51     -10.803  27.591   6.088  1.00 27.80           C
ATOM    714 1HB  LEU A  51     -10.469  26.612   6.429  1.00 27.80           H
ATOM    715 2HB  LEU A  51     -11.357  28.049   6.902  1.00 27.80           H
ATOM    716  CG  LEU A  51     -11.810  27.391   4.933  1.00 27.80           C
ATOM    717  HG  LEU A  51     -11.939  28.329   4.407  1.00 27.80           H
ATOM    718  CD1 LEU A  51     -11.326  26.364   3.916  1.00 27.80           C
ATOM    719 1HD1 LEU A  51     -12.041  26.303   3.096  1.00 27.80           H
ATOM    720 2HD1 LEU A  51     -11.224  25.388   4.381  1.00 27.80           H
ATOM    721 3HD1 LEU A  51     -10.362  26.681   3.513  1.00 27.80           H
ATOM    722  CD2 LEU A  51     -13.196  27.040   5.475  1.00 27.80           C
ATOM    723 1HD2 LEU A  51     -13.864  26.781   4.650  1.00 27.80           H
ATOM    724 2HD2 LEU A  51     -13.608  27.909   5.987  1.00 27.80           H
ATOM    725 3HD2 LEU A  51     -13.142  26.215   6.170  1.00 27.80           H
ATOM    726  N   LEU A  52     -10.301  30.717   6.396  1.00  4.33           N
ATOM    727  H   LEU A  52      -9.981  30.501   7.328  1.00  4.33           H
ATOM    728  CA  LEU A  52     -10.986  31.986   6.171  1.00  4.33           C
ATOM    729  HA  LEU A  52     -11.993  31.766   5.828  1.00  4.33           H
ATOM    730  C   LEU A  52     -10.244  32.792   5.100  1.00  4.33           C
ATOM    731  O   LEU A  52      -9.023  32.935   5.177  1.00  4.33           O
ATOM    732  CB  LEU A  52     -11.048  32.774   7.485  1.00  4.33           C
ATOM    733 1HB  LEU A  52     -11.434  32.112   8.260  1.00  4.33           H
ATOM    734 2HB  LEU A  52     -10.023  33.029   7.750  1.00  4.33           H
ATOM    735  CG  LEU A  52     -11.867  34.073   7.517  1.00  4.33           C
ATOM    736  HG  LEU A  52     -11.570  34.696   6.676  1.00  4.33           H
ATOM    737  CD1 LEU A  52     -13.376  33.814   7.430  1.00  4.33           C
ATOM    738 1HD1 LEU A  52     -13.906  34.765   7.389  1.00  4.33           H
ATOM    739 2HD1 LEU A  52     -13.710  33.250   8.302  1.00  4.33           H
ATOM    740 3HD1 LEU A  52     -13.611  33.245   6.535  1.00  4.33           H
ATOM    741  CD2 LEU A  52     -11.577  34.840   8.805  1.00  4.33           C
ATOM    742 1HD2 LEU A  52     -12.117  35.786   8.798  1.00  4.33           H
ATOM    743 2HD2 LEU A  52     -10.508  35.050   8.867  1.00  4.33           H
ATOM    744 3HD2 LEU A  52     -11.879  34.254   9.673  1.00  4.33           H
ATOM    745  N   PRO A  53     -10.963  33.301   4.079  1.00  1.69           N
ATOM    746  CA  PRO A  53     -10.172  34.013   3.072  1.00  1.69           C
ATOM    747  HA  PRO A  53      -9.399  33.356   2.672  1.00  1.69           H
ATOM    748  C   PRO A  53      -9.518  35.273   3.614  1.00  1.69           C
ATOM    749  O   PRO A  53     -10.082  36.021   4.418  1.00  1.69           O
ATOM    750  CB  PRO A  53     -11.203  34.343   1.989  1.00  1.69           C
ATOM    751 1HB  PRO A  53     -10.968  35.288   1.500  1.00  1.69           H
ATOM    752 2HB  PRO A  53     -11.252  33.536   1.258  1.00  1.69           H
ATOM    753  CG  PRO A  53     -12.491  34.424   2.734  1.00  1.69           C
ATOM    754 1HG  PRO A  53     -12.559  35.372   3.269  1.00  1.69           H
ATOM    755 2HG  PRO A  53     -13.341  34.296   2.065  1.00  1.69           H
ATOM    756  CD  PRO A  53     -12.388  33.278   3.700  1.00  1.69           C
ATOM    757 1HD  PRO A  53     -13.032  33.448   4.558  1.00  1.69           H
ATOM    758 2HD  PRO A  53     -12.631  32.333   3.209  1.00  1.69           H
ATOM    759  N   ASN A  54      -8.305  35.503   3.145  1.00 14.37           N
ATOM    760  H   ASN A  54      -7.912  34.865   2.456  1.00 14.37           H
ATOM    761  CA  ASN A  54      -7.539  36.658   3.568  1.00 14.37           C
ATOM    762  HA  ASN A  54      -7.554  36.731   4.657  1.00 14.37           H
ATOM    763  C   ASN A  54      -8.254  37.863   2.957  1.00 14.37           C
ATOM    764  O   ASN A  54      -8.725  37.793   1.827  1.00 14.37           O
ATOM    765  CB  ASN A  54      -6.093  36.553   3.053  1.00 14.37           C
ATOM    766 1HB  ASN A  54      -6.110  36.322   1.994  1.00 14.37           H
ATOM    767 2HB  ASN A  54      -5.595  37.501   3.204  1.00 14.37           H
ATOM    768  CG  ASN A  54      -5.273  35.517   3.786  1.00 14.37           C
ATOM    769  OD1 ASN A  54      -5.495  35.273   4.951  1.00 14.37           O
ATOM    770  ND2 ASN A  54      -4.284  34.963   3.136  1.00 14.37           N
ATOM    771 1HD2 ASN A  54      -3.696  34.312   3.632  1.00 14.37           H
ATOM    772 2HD2 ASN A  54      -4.095  35.182   2.178  1.00 14.37           H
ATOM    773  N   LEU A  55      -8.263  38.991   3.656  1.00 -7.75           N
ATOM    774  H   LEU A  55      -7.858  38.994   4.579  1.00 -7.75           H
ATOM    775  CA  LEU A  55      -8.824  40.244   3.126  1.00 -7.75           C
ATOM    776  HA  LEU A  55      -9.899  40.102   3.009  1.00 -7.75           H
ATOM    777  C   LEU A  55      -8.312  40.700   1.743  1.00 -7.75           C
ATOM    778  O   LEU A  55      -9.117  41.162   0.937  1.00 -7.75           O
ATOM    779  CB  LEU A  55      -8.594  41.383   4.129  1.00 -7.75           C
ATOM    780 1HB  LEU A  55      -7.519  41.479   4.274  1.00 -7.75           H
ATOM    781 2HB  LEU A  55      -8.943  42.306   3.665  1.00 -7.75           H
ATOM    782  CG  LEU A  55      -9.245  41.289   5.517  1.00 -7.75           C
ATOM    783  HG  LEU A  55      -8.979  40.332   5.966  1.00 -7.75           H
ATOM    784  CD1 LEU A  55      -8.694  42.401   6.409  1.00 -7.75           C
ATOM    785 1HD1 LEU A  55      -9.133  42.325   7.405  1.00 -7.75           H
ATOM    786 2HD1 LEU A  55      -8.934  43.379   5.988  1.00 -7.75           H
ATOM    787 3HD1 LEU A  55      -7.612  42.304   6.500  1.00 -7.75           H
ATOM    788  CD2 LEU A  55     -10.768  41.390   5.450  1.00 -7.75           C
ATOM    789 1HD2 LEU A  55     -11.186  41.350   6.456  1.00 -7.75           H
ATOM    790 2HD2 LEU A  55     -11.171  40.553   4.878  1.00 -7.75           H
ATOM    791 3HD2 LEU A  55     -11.065  42.325   4.973  1.00 -7.75           H
ATOM    792  N   PRO A  56      -7.014  40.508   1.402  1.00 24.06           N
ATOM    793  CA  PRO A  56      -6.659  40.752  -0.006  1.00 24.06           C
ATOM    794  HA  PRO A  56      -6.881  41.785  -0.274  1.00 24.06           H
ATOM    795  C   PRO A  56      -7.264  39.847  -1.088  1.00 24.06           C
ATOM    796  O   PRO A  56      -6.941  40.066  -2.253  1.00 24.06           O
ATOM    797  CB  PRO A  56      -5.137  40.542  -0.007  1.00 24.06           C
ATOM    798 1HB  PRO A  56      -4.796  40.130  -0.956  1.00 24.06           H
ATOM    799 2HB  PRO A  56      -4.618  41.477   0.203  1.00 24.06           H
ATOM    800  CG  PRO A  56      -4.900  39.594   1.089  1.00 24.06           C
ATOM    801 1HG  PRO A  56      -5.205  38.587   0.801  1.00 24.06           H
ATOM    802 2HG  PRO A  56      -3.857  39.610   1.404  1.00 24.06           H
ATOM    803  CD  PRO A  56      -5.787  40.166   2.151  1.00 24.06           C
ATOM    804 1HD  PRO A  56      -5.968  39.442   2.934  1.00 24.06           H
ATOM    805 2HD  PRO A  56      -5.343  41.069   2.575  1.00 24.06           H
ATOM    806  N   LYS A  57      -8.097  38.874  -0.699  1.00 14.54           N
ATOM    807  H   LYS A  57      -8.293  38.807   0.298  1.00 14.54           H
ATOM    808  CA  LYS A  57      -8.858  37.902  -1.523  1.00 14.54           C
ATOM    809  HA  LYS A  57      -9.764  37.669  -0.962  1.00 14.54           H
ATOM    810  C   LYS A  57      -8.132  36.569  -1.692  1.00 14.54           C
ATOM    811  O   LYS A  57      -8.651  35.648  -2.307  1.00 14.54           O
ATOM    812  CB  LYS A  57      -9.321  38.438  -2.891  1.00 14.54           C
ATOM    813 1HB  LYS A  57      -8.439  38.599  -3.508  1.00 14.54           H
ATOM    814 2HB  LYS A  57      -9.930  37.682  -3.387  1.00 14.54           H
ATOM    815  CG  LYS A  57     -10.125  39.744  -2.823  1.00 14.54           C
ATOM    816 1HG  LYS A  57     -11.160  39.527  -2.562  1.00 14.54           H
ATOM    817 2HG  LYS A  57      -9.704  40.398  -2.062  1.00 14.54           H
ATOM    818  CD  LYS A  57     -10.061  40.481  -4.149  1.00 14.54           C
ATOM    819 1HD  LYS A  57      -9.015  40.611  -4.430  1.00 14.54           H
ATOM    820 2HD  LYS A  57     -10.569  39.892  -4.913  1.00 14.54           H
ATOM    821  CE  LYS A  57     -10.713  41.851  -4.025  1.00 14.54           C
ATOM    822 1HE  LYS A  57     -11.751  41.725  -3.710  1.00 14.54           H
ATOM    823 2HE  LYS A  57     -10.182  42.427  -3.262  1.00 14.54           H
ATOM    824  NZ  LYS A  57     -10.666  42.587  -5.332  1.00 14.54           N
ATOM    825 1HZ  LYS A  57     -11.109  43.490  -5.231  1.00 14.54           H
ATOM    826 2HZ  LYS A  57     -11.149  42.054  -6.042  1.00 14.54           H
ATOM    827 3HZ  LYS A  57      -9.703  42.718  -5.612  1.00 14.54           H
ATOM    828  N   SER A  58      -6.946  36.453  -1.111  1.00 15.07           N
ATOM    829  H   SER A  58      -6.578  37.236  -0.607  1.00 15.07           H
ATOM    830  CA  SER A  58      -6.195  35.190  -1.161  1.00 15.07           C
ATOM    831  HA  SER A  58      -6.112  34.869  -2.200  1.00 15.07           H
ATOM    832  C   SER A  58      -6.948  34.100  -0.389  1.00 15.07           C
ATOM    833  O   SER A  58      -7.464  34.359   0.697  1.00 15.07           O
ATOM    834  CB  SER A  58      -4.785  35.357  -0.581  1.00 15.07           C
ATOM    835 1HB  SER A  58      -4.210  36.037  -1.210  1.00 15.07           H
ATOM    836 2HB  SER A  58      -4.851  35.767   0.424  1.00 15.07           H
ATOM    837  OG  SER A  58      -4.146  34.098  -0.521  1.00 15.07           O
ATOM    838  HG  SER A  58      -3.208  34.184  -0.297  1.00 15.07           H
ATOM    839  N   VAL A  59      -7.026  32.898  -0.942  1.00 10.95           N
ATOM    840  H   VAL A  59      -6.519  32.705  -1.800  1.00 10.95           H
ATOM    841  CA  VAL A  59      -7.771  31.786  -0.339  1.00 10.95           C
ATOM    842  HA  VAL A  59      -8.334  32.117   0.532  1.00 10.95           H
ATOM    843  C   VAL A  59      -6.712  30.788   0.091  1.00 10.95           C
ATOM    844  O   VAL A  59      -5.689  30.689  -0.559  1.00 10.95           O
ATOM    845  CB  VAL A  59      -8.738  31.136  -1.381  1.00 10.95           C
ATOM    846  HB  VAL A  59      -8.158  30.867  -2.245  1.00 10.95           H
ATOM    847  CG1 VAL A  59      -9.419  29.849  -0.865  1.00 10.95           C
ATOM    848 1HG1 VAL A  59     -10.141  29.492  -1.600  1.00 10.95           H
ATOM    849 2HG1 VAL A  59      -9.935  30.048   0.075  1.00 10.95           H
ATOM    850 3HG1 VAL A  59      -8.671  29.071  -0.710  1.00 10.95           H
ATOM    851  CG2 VAL A  59      -9.798  32.137  -1.842  1.00 10.95           C
ATOM    852 1HG2 VAL A  59     -10.460  31.668  -2.569  1.00 10.95           H
ATOM    853 2HG2 VAL A  59      -9.319  32.994  -2.320  1.00 10.95           H
ATOM    854 3HG2 VAL A  59     -10.381  32.486  -0.990  1.00 10.95           H
ATOM    855  N   VAL A  60      -6.953  30.029   1.149  1.00 25.75           N
ATOM    856  H   VAL A  60      -7.791  30.159   1.698  1.00 25.75           H
ATOM    857  CA  VAL A  60      -6.034  28.974   1.556  1.00 25.75           C
ATOM    858  HA  VAL A  60      -5.247  28.869   0.810  1.00 25.75           H
ATOM    859  C   VAL A  60      -6.823  27.664   1.653  1.00 25.75           C
ATOM    860  O   VAL A  60      -7.858  27.605   2.312  1.00 25.75           O
ATOM    861  CB  VAL A  60      -5.379  29.339   2.908  1.00 25.75           C
ATOM    862  HB  VAL A  60      -6.121  29.236   3.693  1.00 25.75           H
ATOM    863  CG1 VAL A  60      -4.228  28.413   3.188  1.00 25.75           C
ATOM    864 1HG1 VAL A  60      -3.785  28.662   4.151  1.00 25.75           H
ATOM    865 2HG1 VAL A  60      -3.488  28.521   2.407  1.00 25.75           H
ATOM    866 3HG1 VAL A  60      -4.564  27.379   3.207  1.00 25.75           H
ATOM    867  CG2 VAL A  60      -4.878  30.801   2.918  1.00 25.75           C
ATOM    868 1HG2 VAL A  60      -4.241  30.977   3.784  1.00 25.75           H
ATOM    869 2HG2 VAL A  60      -5.728  31.480   2.985  1.00 25.75           H
ATOM    870 3HG2 VAL A  60      -4.318  31.018   2.008  1.00 25.75           H
ATOM    871  N   LYS A  61      -6.384  26.614   0.971  1.00 -7.53           N
ATOM    872  H   LYS A  61      -5.488  26.683   0.484  1.00 -7.53           H
ATOM    873  CA  LYS A  61      -7.070  25.318   1.004  1.00 -7.53           C
ATOM    874  HA  LYS A  61      -8.133  25.469   1.187  1.00 -7.53           H
ATOM    875  C   LYS A  61      -6.489  24.524   2.150  1.00 -7.53           C
ATOM    876  O   LYS A  61      -5.273  24.491   2.345  1.00 -7.53           O
ATOM    877  CB  LYS A  61      -6.871  24.520  -0.280  1.00 -7.53           C
ATOM    878 1HB  LYS A  61      -5.802  24.431  -0.483  1.00 -7.53           H
ATOM    879 2HB  LYS A  61      -7.278  23.521  -0.125  1.00 -7.53           H
ATOM    880  CG  LYS A  61      -7.561  25.135  -1.478  1.00 -7.53           C
ATOM    881 1HG  LYS A  61      -8.616  25.282  -1.245  1.00 -7.53           H
ATOM    882 2HG  LYS A  61      -7.106  26.099  -1.707  1.00 -7.53           H
ATOM    883  CD  LYS A  61      -7.441  24.220  -2.683  1.00 -7.53           C
ATOM    884 1HD  LYS A  61      -6.385  24.051  -2.896  1.00 -7.53           H
ATOM    885 2HD  LYS A  61      -7.918  23.265  -2.455  1.00 -7.53           H
ATOM    886  CE  LYS A  61      -8.111  24.845  -3.900  1.00 -7.53           C
ATOM    887 1HE  LYS A  61      -9.164  25.028  -3.671  1.00 -7.53           H
ATOM    888 2HE  LYS A  61      -7.627  25.800  -4.117  1.00 -7.53           H
ATOM    889  NZ  LYS A  61      -8.008  23.951  -5.105  1.00 -7.53           N
ATOM    890 1HZ  LYS A  61      -8.460  24.385  -5.900  1.00 -7.53           H
ATOM    891 2HZ  LYS A  61      -8.459  23.065  -4.915  1.00 -7.53           H
ATOM    892 3HZ  LYS A  61      -7.035  23.784  -5.329  1.00 -7.53           H
ATOM    893  N   LEU A  62      -7.365  23.895   2.912  1.00 45.30           N
ATOM    894  H   LEU A  62      -8.343  23.874   2.671  1.00 45.30           H
ATOM    895  CA  LEU A  62      -6.954  23.298   4.166  1.00 45.30           C
ATOM    896  HA  LEU A  62      -5.871  23.257   4.202  1.00 45.30           H
ATOM    897  C   LEU A  62      -7.441  21.916   4.488  1.00 45.30           C
ATOM    898  O   LEU A  62      -8.575  21.566   4.188  1.00 45.30           O
ATOM    899  CB  LEU A  62      -7.458  24.183   5.287  1.00 45.30           C
ATOM    900 1HB  LEU A  62      -8.228  24.860   4.917  1.00 45.30           H
ATOM    901 2HB  LEU A  62      -7.884  23.552   6.065  1.00 45.30           H
ATOM    902  CG  LEU A  62      -6.296  24.970   5.866  1.00 45.30           C
ATOM    903  HG  LEU A  62      -5.359  24.482   5.623  1.00 45.30           H
ATOM    904  CD1 LEU A  62      -6.261  26.364   5.312  1.00 45.30           C
ATOM    905 1HD1 LEU A  62      -5.410  26.909   5.716  1.00 45.30           H
ATOM    906 2HD1 LEU A  62      -7.177  26.892   5.555  1.00 45.30           H
ATOM    907 3HD1 LEU A  62      -6.167  26.323   4.230  1.00 45.30           H
ATOM    908  CD2 LEU A  62      -6.448  24.910   7.335  1.00 45.30           C
ATOM    909 1HD2 LEU A  62      -5.584  25.383   7.778  1.00 45.30           H
ATOM    910 2HD2 LEU A  62      -6.456  23.873   7.670  1.00 45.30           H
ATOM    911 3HD2 LEU A  62      -7.364  25.414   7.644  1.00 45.30           H
ATOM    912  N   VAL A  63      -6.589  21.188   5.191  1.00-13.95           N
ATOM    913  H   VAL A  63      -5.651  21.543   5.373  1.00-13.95           H
ATOM    914  CA  VAL A  63      -6.943  19.876   5.720  1.00-13.95           C
ATOM    915  HA  VAL A  63      -8.020  19.729   5.654  1.00-13.95           H
ATOM    916  C   VAL A  63      -6.520  19.845   7.185  1.00-13.95           C
ATOM    917  O   VAL A  63      -5.386  20.202   7.516  1.00-13.95           O
ATOM    918  CB  VAL A  63      -6.232  18.759   4.914  1.00-13.95           C
ATOM    919  HB  VAL A  63      -5.171  18.929   4.991  1.00-13.95           H
ATOM    920  CG1 VAL A  63      -6.531  17.363   5.471  1.00-13.95           C
ATOM    921 1HG1 VAL A  63      -6.027  16.612   4.863  1.00-13.95           H
ATOM    922 2HG1 VAL A  63      -7.606  17.174   5.446  1.00-13.95           H
ATOM    923 3HG1 VAL A  63      -6.171  17.281   6.495  1.00-13.95           H
ATOM    924  CG2 VAL A  63      -6.609  18.823   3.424  1.00-13.95           C
ATOM    925 1HG2 VAL A  63      -6.141  18.000   2.884  1.00-13.95           H
ATOM    926 2HG2 VAL A  63      -6.268  19.759   2.985  1.00-13.95           H
ATOM    927 3HG2 VAL A  63      -7.691  18.751   3.302  1.00-13.95           H
ATOM    928  N   GLY A  64      -7.423  19.437   8.063  1.00-16.01           N
ATOM    929  H   GLY A  64      -8.357  19.178   7.742  1.00-16.01           H
ATOM    930  CA  GLY A  64      -7.090  19.277   9.470  1.00-16.01           C
ATOM    931 1HA  GLY A  64      -6.163  19.797   9.702  1.00-16.01           H
ATOM    932 2HA  GLY A  64      -7.886  19.686  10.089  1.00-16.01           H
ATOM    933  C   GLY A  64      -6.922  17.807   9.788  1.00-16.01           C
ATOM    934  O   GLY A  64      -7.643  16.976   9.240  1.00-16.01           O
ATOM    935  N   LEU A  65      -5.964  17.457  10.632  1.00 29.87           N
ATOM    936  H   LEU A  65      -5.367  18.169  11.059  1.00 29.87           H
ATOM    937  CA  LEU A  65      -5.729  16.052  10.957  1.00 29.87           C
ATOM    938  HA  LEU A  65      -6.616  15.491  10.696  1.00 29.87           H
ATOM    939  C   LEU A  65      -5.485  15.899  12.446  1.00 29.87           C
ATOM    940  O   LEU A  65      -4.876  16.774  13.041  1.00 29.87           O
ATOM    941  CB  LEU A  65      -4.536  15.461  10.187  1.00 29.87           C
ATOM    942 1HB  LEU A  65      -3.654  15.559  10.818  1.00 29.87           H
ATOM    943 2HB  LEU A  65      -4.737  14.395  10.099  1.00 29.87           H
ATOM    944  CG  LEU A  65      -4.148  15.976   8.788  1.00 29.87           C
ATOM    945  HG  LEU A  65      -5.053  16.226   8.238  1.00 29.87           H
ATOM    946  CD1 LEU A  65      -3.254  17.210   8.869  1.00 29.87           C
ATOM    947 1HD1 LEU A  65      -2.930  17.494   7.874  1.00 29.87           H
ATOM    948 2HD1 LEU A  65      -2.385  17.005   9.490  1.00 29.87           H
ATOM    949 3HD1 LEU A  65      -3.805  18.046   9.295  1.00 29.87           H
ATOM    950  CD2 LEU A  65      -3.384  14.928   7.980  1.00 29.87           C
ATOM    951 1HD2 LEU A  65      -3.203  15.302   6.972  1.00 29.87           H
ATOM    952 2HD2 LEU A  65      -3.973  14.017   7.908  1.00 29.87           H
ATOM    953 3HD2 LEU A  65      -2.434  14.696   8.461  1.00 29.87           H
ATOM    954  N   ASP A  66      -5.919  14.804  13.044  1.00 22.92           N
ATOM    955  H   ASP A  66      -6.408  14.090  12.509  1.00 22.92           H
ATOM    956  CA  ASP A  66      -5.714  14.548  14.471  1.00 22.92           C
ATOM    957  HA  ASP A  66      -4.763  14.973  14.791  1.00 22.92           H
ATOM    958  C   ASP A  66      -5.674  13.035  14.625  1.00 22.92           C
ATOM    959  O   ASP A  66      -6.213  12.326  13.782  1.00 22.92           O
ATOM    960  CB  ASP A  66      -6.851  15.127  15.321  1.00 22.92           C
ATOM    961 1HB  ASP A  66      -7.079  16.133  14.975  1.00 22.92           H
ATOM    962 2HB  ASP A  66      -7.736  14.504  15.199  1.00 22.92           H
ATOM    963  CG  ASP A  66      -6.502  15.192  16.793  1.00 22.92           C
ATOM    964  OD1 ASP A  66      -5.358  14.859  17.164  1.00 22.92           O
ATOM    965  OD2 ASP A  66      -7.374  15.564  17.591  1.00 22.92           O
ATOM    966  N   VAL A  67      -5.029  12.534  15.665  1.00 12.13           N
ATOM    967  H   VAL A  67      -4.655  13.176  16.362  1.00 12.13           H
ATOM    968  CA  VAL A  67      -4.822  11.095  15.828  1.00 12.13           C
ATOM    969  HA  VAL A  67      -4.603  10.672  14.848  1.00 12.13           H
ATOM    970  C   VAL A  67      -6.082  10.424  16.367  1.00 12.13           C
ATOM    971  O   VAL A  67      -6.261   9.212  16.294  1.00 12.13           O
ATOM    972  CB  VAL A  67      -3.609  10.805  16.774  1.00 12.13           C
ATOM    973  HB  VAL A  67      -3.389   9.739  16.733  1.00 12.13           H
ATOM    974  CG1 VAL A  67      -2.360  11.585  16.328  1.00 12.13           C
ATOM    975 1HG1 VAL A  67      -1.500  11.259  16.911  1.00 12.13           H
ATOM    976 2HG1 VAL A  67      -2.500  12.658  16.467  1.00 12.13           H
ATOM    977 3HG1 VAL A  67      -2.164  11.388  15.282  1.00 12.13           H
ATOM    978  CG2 VAL A  67      -3.891  11.180  18.238  1.00 12.13           C
ATOM    979 1HG2 VAL A  67      -3.002  10.998  18.844  1.00 12.13           H
ATOM    980 2HG2 VAL A  67      -4.698  10.561  18.629  1.00 12.13           H
ATOM    981 3HG2 VAL A  67      -4.169  12.233  18.320  1.00 12.13           H
ATOM    982  N   SER A  68      -6.951  11.230  16.958  1.00 17.82           N
ATOM    983  H   SER A  68      -6.778  12.225  16.946  1.00 17.82           H
ATOM    984  CA  SER A  68      -8.126  10.724  17.658  1.00 17.82           C
ATOM    985  HA  SER A  68      -7.943   9.697  17.963  1.00 17.82           H
ATOM    986  C   SER A  68      -9.367  10.795  16.774  1.00 17.82           C
ATOM    987  O   SER A  68      -9.810  11.892  16.420  1.00 17.82           O
ATOM    988  CB  SER A  68      -8.357  11.558  18.913  1.00 17.82           C
ATOM    989 1HB  SER A  68      -7.499  11.446  19.578  1.00 17.82           H
ATOM    990 2HB  SER A  68      -8.443  12.606  18.627  1.00 17.82           H
ATOM    991  OG  SER A  68      -9.541  11.159  19.589  1.00 17.82           O
ATOM    992  HG  SER A  68      -9.544  11.590  20.449  1.00 17.82           H
ATOM    993  N   PRO A  69      -9.977   9.644  16.428  1.00-13.33           N
ATOM    994  CA  PRO A  69     -11.182   9.768  15.596  1.00-13.33           C
ATOM    995  HA  PRO A  69     -10.926  10.235  14.650  1.00-13.33           H
ATOM    996  C   PRO A  69     -12.339  10.533  16.213  1.00-13.33           C
ATOM    997  O   PRO A  69     -13.129  11.122  15.492  1.00-13.33           O
ATOM    998  CB  PRO A  69     -11.603   8.312  15.370  1.00-13.33           C
ATOM    999 1HB  PRO A  69     -12.346   8.018  16.112  1.00-13.33           H
ATOM   1000 2HB  PRO A  69     -11.996   8.176  14.362  1.00-13.33           H
ATOM   1001  CG  PRO A  69     -10.361   7.533  15.555  1.00-13.33           C
ATOM   1002 1HG  PRO A  69     -10.582   6.495  15.804  1.00-13.33           H
ATOM   1003 2HG  PRO A  69      -9.749   7.589  14.654  1.00-13.33           H
ATOM   1004  CD  PRO A  69      -9.669   8.225  16.690  1.00-13.33           C
ATOM   1005 1HD  PRO A  69     -10.087   7.912  17.648  1.00-13.33           H
ATOM   1006 2HD  PRO A  69      -8.596   8.036  16.650  1.00-13.33           H
ATOM   1007  N   ASN A  70     -12.457  10.553  17.534  1.00-18.38           N
ATOM   1008  H   ASN A  70     -11.788  10.064  18.110  1.00-18.38           H
ATOM   1009  CA  ASN A  70     -13.567  11.273  18.158  1.00-18.38           C
ATOM   1010  HA  ASN A  70     -14.502  10.951  17.699  1.00-18.38           H
ATOM   1011  C   ASN A  70     -13.428  12.772  17.914  1.00-18.38           C
ATOM   1012  O   ASN A  70     -14.421  13.470  17.718  1.00-18.38           O
ATOM   1013  CB  ASN A  70     -13.637  10.995  19.664  1.00-18.38           C
ATOM   1014 1HB  ASN A  70     -12.666  11.191  20.116  1.00-18.38           H
ATOM   1015 2HB  ASN A  70     -14.368  11.672  20.107  1.00-18.38           H
ATOM   1016  CG  ASN A  70     -14.060   9.579  19.976  1.00-18.38           C
ATOM   1017  OD1 ASN A  70     -14.706   8.917  19.174  1.00-18.38           O
ATOM   1018  ND2 ASN A  70     -13.673   9.093  21.124  1.00-18.38           N
ATOM   1019 1HD2 ASN A  70     -13.927   8.146  21.353  1.00-18.38           H
ATOM   1020 2HD2 ASN A  70     -13.152   9.661  21.767  1.00-18.38           H
ATOM   1021  N   MET A  71     -12.195  13.258  17.876  1.00  4.30           N
ATOM   1022  H   MET A  71     -11.401  12.644  17.985  1.00  4.30           H
ATOM   1023  CA  MET A  71     -11.953  14.680  17.653  1.00  4.30           C
ATOM   1024  HA  MET A  71     -12.586  15.267  18.319  1.00  4.30           H
ATOM   1025  C   MET A  71     -12.304  15.027  16.220  1.00  4.30           C
ATOM   1026  O   MET A  71     -12.933  16.037  15.954  1.00  4.30           O
ATOM   1027  CB  MET A  71     -10.486  15.018  17.904  1.00  4.30           C
ATOM   1028 1HB  MET A  71      -9.868  14.411  17.244  1.00  4.30           H
ATOM   1029 2HB  MET A  71     -10.316  16.067  17.663  1.00  4.30           H
ATOM   1030  CG  MET A  71     -10.055  14.770  19.337  1.00  4.30           C
ATOM   1031 1HG  MET A  71     -10.306  13.748  19.614  1.00  4.30           H
ATOM   1032 2HG  MET A  71      -8.976  14.897  19.417  1.00  4.30           H
ATOM   1033  SD  MET A  71     -10.857  15.896  20.473  1.00  4.30           S
ATOM   1034  CE  MET A  71      -9.519  17.036  20.818  1.00  4.30           C
ATOM   1035 1HE  MET A  71      -9.872  17.824  21.484  1.00  4.30           H
ATOM   1036 2HE  MET A  71      -9.160  17.473  19.890  1.00  4.30           H
ATOM   1037 3HE  MET A  71      -8.698  16.500  21.296  1.00  4.30           H
ATOM   1038  N   ILE A  72     -11.947  14.146  15.299  1.00 20.17           N
ATOM   1039  H   ILE A  72     -11.414  13.329  15.572  1.00 20.17           H
ATOM   1040  CA  ILE A  72     -12.255  14.347  13.885  1.00 20.17           C
ATOM   1041  HA  ILE A  72     -11.939  15.349  13.601  1.00 20.17           H
ATOM   1042  C   ILE A  72     -13.752  14.293  13.631  1.00 20.17           C
ATOM   1043  O   ILE A  72     -14.277  15.078  12.844  1.00 20.17           O
ATOM   1044  CB  ILE A  72     -11.485  13.306  13.027  1.00 20.17           C
ATOM   1045  HB  ILE A  72     -11.724  12.307  13.394  1.00 20.17           H
ATOM   1046  CG1 ILE A  72      -9.972  13.535  13.191  1.00 20.17           C
ATOM   1047 1HG1 ILE A  72      -9.688  13.336  14.223  1.00 20.17           H
ATOM   1048 2HG1 ILE A  72      -9.452  12.813  12.567  1.00 20.17           H
ATOM   1049  CG2 ILE A  72     -11.884  13.362  11.535  1.00 20.17           C
ATOM   1050 1HG2 ILE A  72     -11.196  12.756  10.943  1.00 20.17           H
ATOM   1051 2HG2 ILE A  72     -11.854  14.391  11.181  1.00 20.17           H
ATOM   1052 3HG2 ILE A  72     -12.894  12.973  11.418  1.00 20.17           H
ATOM   1053  CD1 ILE A  72      -9.471  14.941  12.819  1.00 20.17           C
ATOM   1054 1HD1 ILE A  72      -8.392  14.931  12.788  1.00 20.17           H
ATOM   1055 2HD1 ILE A  72      -9.786  15.672  13.564  1.00 20.17           H
ATOM   1056 3HD1 ILE A  72      -9.826  15.236  11.837  1.00 20.17           H
ATOM   1057  N   LYS A  73     -14.471  13.422  14.321  1.00-27.98           N
ATOM   1058  H   LYS A  73     -14.002  12.773  14.950  1.00-27.98           H
ATOM   1059  CA  LYS A  73     -15.930  13.391  14.199  1.00-27.98           C
ATOM   1060  HA  LYS A  73     -16.206  13.279  13.151  1.00-27.98           H
ATOM   1061  C   LYS A  73     -16.514  14.713  14.684  1.00-27.98           C
ATOM   1062  O   LYS A  73     -17.367  15.298  14.020  1.00-27.98           O
ATOM   1063  CB  LYS A  73     -16.503  12.221  15.003  1.00-27.98           C
ATOM   1064 1HB  LYS A  73     -16.077  12.255  16.005  1.00-27.98           H
ATOM   1065 2HB  LYS A  73     -17.584  12.343  15.084  1.00-27.98           H
ATOM   1066  CG  LYS A  73     -16.216  10.853  14.386  1.00-27.98           C
ATOM   1067 1HG  LYS A  73     -16.783  10.747  13.461  1.00-27.98           H
ATOM   1068 2HG  LYS A  73     -15.159  10.771  14.154  1.00-27.98           H
ATOM   1069  CD  LYS A  73     -16.590   9.737  15.352  1.00-27.98           C
ATOM   1070 1HD  LYS A  73     -16.057   9.892  16.291  1.00-27.98           H
ATOM   1071 2HD  LYS A  73     -17.663   9.773  15.541  1.00-27.98           H
ATOM   1072  CE  LYS A  73     -16.213   8.369  14.793  1.00-27.98           C
ATOM   1073 1HE  LYS A  73     -16.743   8.207  13.851  1.00-27.98           H
ATOM   1074 2HE  LYS A  73     -15.138   8.347  14.601  1.00-27.98           H
ATOM   1075  NZ  LYS A  73     -16.572   7.284  15.769  1.00-27.98           N
ATOM   1076 1HZ  LYS A  73     -16.307   6.382  15.397  1.00-27.98           H
ATOM   1077 2HZ  LYS A  73     -17.568   7.293  15.941  1.00-27.98           H
ATOM   1078 3HZ  LYS A  73     -16.088   7.439  16.645  1.00-27.98           H
ATOM   1079  N   HIS A  74     -16.022  15.233  15.799  1.00-10.51           N
ATOM   1080  H   HIS A  74     -15.306  14.736  16.322  1.00-10.51           H
ATOM   1081  CA  HIS A  74     -16.503  16.522  16.290  1.00-10.51           C
ATOM   1082  HA  HIS A  74     -17.588  16.480  16.372  1.00-10.51           H
ATOM   1083  C   HIS A  74     -16.147  17.656  15.332  1.00-10.51           C
ATOM   1084  O   HIS A  74     -16.978  18.519  15.048  1.00-10.51           O
ATOM   1085  CB  HIS A  74     -15.922  16.834  17.668  1.00-10.51           C
ATOM   1086 1HB  HIS A  74     -16.160  16.014  18.346  1.00-10.51           H
ATOM   1087 2HB  HIS A  74     -14.838  16.909  17.588  1.00-10.51           H
ATOM   1088  CG  HIS A  74     -16.442  18.112  18.249  1.00-10.51           C
ATOM   1089  ND1 HIS A  74     -17.616  18.228  18.955  1.00-10.51           N
ATOM   1090  HD1 HIS A  74     -18.242  17.476  19.196  1.00-10.51           H
ATOM   1091  CD2 HIS A  74     -15.938  19.371  18.199  1.00-10.51           C
ATOM   1092  HD2 HIS A  74     -15.020  19.643  17.703  1.00-10.51           H
ATOM   1093  CE1 HIS A  74     -17.768  19.511  19.296  1.00-10.51           C
ATOM   1094  HE1 HIS A  74     -18.600  19.897  19.871  1.00-10.51           H
ATOM   1095  NE2 HIS A  74     -16.770  20.248  18.856  1.00-10.51           N
ATOM   1096  N   ALA A  75     -14.934  17.646  14.799  1.00-26.59           N
ATOM   1097  H   ALA A  75     -14.266  16.927  15.078  1.00-26.59           H
ATOM   1098  CA  ALA A  75     -14.506  18.661  13.849  1.00-26.59           C
ATOM   1099  HA  ALA A  75     -14.607  19.637  14.324  1.00-26.59           H
ATOM   1100  C   ALA A  75     -15.398  18.633  12.611  1.00-26.59           C
ATOM   1101  O   ALA A  75     -15.822  19.681  12.132  1.00-26.59           O
ATOM   1102  CB  ALA A  75     -13.038  18.437  13.467  1.00-26.59           C
ATOM   1103 1HB  ALA A  75     -12.701  19.236  12.807  1.00-26.59           H
ATOM   1104 2HB  ALA A  75     -12.922  17.480  12.955  1.00-26.59           H
ATOM   1105 3HB  ALA A  75     -12.418  18.434  14.365  1.00-26.59           H
ATOM   1106  N   LYS A  76     -15.724  17.456  12.102  1.00-24.76           N
ATOM   1107  H   LYS A  76     -15.352  16.601  12.522  1.00-24.76           H
ATOM   1108  CA  LYS A  76     -16.601  17.369  10.935  1.00-24.76           C
ATOM   1109  HA  LYS A  76     -16.178  17.967  10.127  1.00-24.76           H
ATOM   1110  C   LYS A  76     -17.967  17.956  11.241  1.00-24.76           C
ATOM   1111  O   LYS A  76     -18.483  18.707  10.426  1.00-24.76           O
ATOM   1112  CB  LYS A  76     -16.727  15.926  10.456  1.00-24.76           C
ATOM   1113 1HB  LYS A  76     -16.932  15.283  11.312  1.00-24.76           H
ATOM   1114 2HB  LYS A  76     -17.566  15.860   9.762  1.00-24.76           H
ATOM   1115  CG  LYS A  76     -15.476  15.442   9.738  1.00-24.76           C
ATOM   1116 1HG  LYS A  76     -15.346  16.026   8.827  1.00-24.76           H
ATOM   1117 2HG  LYS A  76     -14.604  15.585  10.372  1.00-24.76           H
ATOM   1118  CD  LYS A  76     -15.592  13.976   9.380  1.00-24.76           C
ATOM   1119 1HD  LYS A  76     -15.683  13.393  10.298  1.00-24.76           H
ATOM   1120 2HD  LYS A  76     -16.483  13.828   8.769  1.00-24.76           H
ATOM   1121  CE  LYS A  76     -14.365  13.521   8.601  1.00-24.76           C
ATOM   1122 1HE  LYS A  76     -14.275  14.124   7.694  1.00-24.76           H
ATOM   1123 2HE  LYS A  76     -13.471  13.680   9.208  1.00-24.76           H
ATOM   1124  NZ  LYS A  76     -14.469  12.071   8.228  1.00-24.76           N
ATOM   1125 1HZ  LYS A  76     -13.648  11.794   7.707  1.00-24.76           H
ATOM   1126 2HZ  LYS A  76     -15.289  11.925   7.655  1.00-24.76           H
ATOM   1127 3HZ  LYS A  76     -14.543  11.506   9.063  1.00-24.76           H
ATOM   1128  N   ASN A  77     -18.496  17.716  12.433  1.00-23.50           N
ATOM   1129  H   ASN A  77     -18.026  17.075  13.064  1.00-23.50           H
ATOM   1130  CA  ASN A  77     -19.771  18.319  12.842  1.00-23.50           C
ATOM   1131  HA  ASN A  77     -20.523  18.084  12.087  1.00-23.50           H
ATOM   1132  C   ASN A  77     -19.676  19.847  12.965  1.00-23.50           C
ATOM   1133  O   ASN A  77     -20.542  20.592  12.522  1.00-23.50           O
ATOM   1134  CB  ASN A  77     -20.237  17.750  14.190  1.00-23.50           C
ATOM   1135 1HB  ASN A  77     -19.468  17.913  14.940  1.00-23.50           H
ATOM   1136 2HB  ASN A  77     -21.138  18.280  14.495  1.00-23.50           H
ATOM   1137  CG  ASN A  77     -20.555  16.274  14.131  1.00-23.50           C
ATOM   1138  OD1 ASN A  77     -20.896  15.730  13.099  1.00-23.50           O
ATOM   1139  ND2 ASN A  77     -20.454  15.615  15.256  1.00-23.50           N
ATOM   1140 1HD2 ASN A  77     -20.657  14.631  15.241  1.00-23.50           H
ATOM   1141 2HD2 ASN A  77     -20.175  16.087  16.094  1.00-23.50           H
ATOM   1142  N   HIS A  78     -18.596  20.336  13.559  1.00 -2.60           N
ATOM   1143  H   HIS A  78     -17.904  19.685  13.930  1.00 -2.60           H
ATOM   1144  CA  HIS A  78     -18.393  21.779  13.740  1.00 -2.60           C
ATOM   1145  HA  HIS A  78     -19.244  22.199  14.274  1.00 -2.60           H
ATOM   1146  C   HIS A  78     -18.276  22.501  12.406  1.00 -2.60           C
ATOM   1147  O   HIS A  78     -18.767  23.612  12.212  1.00 -2.60           O
ATOM   1148  CB  HIS A  78     -17.118  22.016  14.561  1.00 -2.60           C
ATOM   1149 1HB  HIS A  78     -17.223  21.504  15.519  1.00 -2.60           H
ATOM   1150 2HB  HIS A  78     -16.267  21.581  14.041  1.00 -2.60           H
ATOM   1151  CG  HIS A  78     -16.831  23.463  14.820  1.00 -2.60           C
ATOM   1152  ND1 HIS A  78     -17.664  24.283  15.570  1.00 -2.60           N
ATOM   1153  HD1 HIS A  78     -18.528  23.987  16.009  1.00 -2.60           H
ATOM   1154  CD2 HIS A  78     -15.800  24.266  14.449  1.00 -2.60           C
ATOM   1155  HD2 HIS A  78     -14.949  23.963  13.866  1.00 -2.60           H
ATOM   1156  CE1 HIS A  78     -17.140  25.499  15.632  1.00 -2.60           C
ATOM   1157  HE1 HIS A  78     -17.568  26.345  16.160  1.00 -2.60           H
ATOM   1158  NE2 HIS A  78     -16.007  25.510  14.972  1.00 -2.60           N
ATOM   1159  HE2 HIS A  78     -15.374  26.300  14.899  1.00 -2.60           H
ATOM   1160  N   HIS A  79     -17.622  21.849  11.460  1.00  7.93           N
ATOM   1161  H   HIS A  79     -17.307  20.896  11.633  1.00  7.93           H
ATOM   1162  CA  HIS A  79     -17.347  22.458  10.169  1.00  7.93           C
ATOM   1163  HA  HIS A  79     -17.429  23.536  10.277  1.00  7.93           H
ATOM   1164  C   HIS A  79     -18.333  22.026   9.102  1.00  7.93           C
ATOM   1165  O   HIS A  79     -18.086  22.286   7.939  1.00  7.93           O
ATOM   1166  CB  HIS A  79     -15.927  22.166   9.709  1.00  7.93           C
ATOM   1167 1HB  HIS A  79     -15.802  21.087   9.608  1.00  7.93           H
ATOM   1168 2HB  HIS A  79     -15.777  22.625   8.736  1.00  7.93           H
ATOM   1169  CG  HIS A  79     -14.888  22.696  10.643  1.00  7.93           C
ATOM   1170  ND1 HIS A  79     -14.493  22.021  11.782  1.00  7.93           N
ATOM   1171  HD1 HIS A  79     -14.840  21.099  12.059  1.00  7.93           H
ATOM   1172  CD2 HIS A  79     -14.147  23.830  10.638  1.00  7.93           C
ATOM   1173  HD2 HIS A  79     -14.186  24.607   9.886  1.00  7.93           H
ATOM   1174  CE1 HIS A  79     -13.598  22.730  12.428  1.00  7.93           C
ATOM   1175  HE1 HIS A  79     -13.147  22.450  13.374  1.00  7.93           H
ATOM   1176  NE2 HIS A  79     -13.339  23.811  11.737  1.00  7.93           N
ATOM   1177  HE2 HIS A  79     -12.624  24.498  11.986  1.00  7.93           H
ATOM   1178  N   THR A  80     -19.439  21.402   9.479  1.00 10.85           N
ATOM   1179  H   THR A  80     -19.609  21.194  10.456  1.00 10.85           H
ATOM   1180  CA  THR A  80     -20.444  20.969   8.505  1.00 10.85           C
ATOM   1181  HA  THR A  80     -19.985  20.261   7.815  1.00 10.85           H
ATOM   1182  C   THR A  80     -20.979  22.146   7.682  1.00 10.85           C
ATOM   1183  O   THR A  80     -21.209  22.013   6.483  1.00 10.85           O
ATOM   1184  CB  THR A  80     -21.609  20.255   9.230  1.00 10.85           C
ATOM   1185  HB  THR A  80     -22.098  20.953   9.910  1.00 10.85           H
ATOM   1186  OG1 THR A  80     -21.102  19.146   9.971  1.00 10.85           O
ATOM   1187  HG1 THR A  80     -20.138  19.105   9.887  1.00 10.85           H
ATOM   1188  CG2 THR A  80     -22.632  19.669   8.286  1.00 10.85           C
ATOM   1189 1HG2 THR A  80     -23.359  19.099   8.864  1.00 10.85           H
ATOM   1190 2HG2 THR A  80     -22.144  19.005   7.573  1.00 10.85           H
ATOM   1191 3HG2 THR A  80     -23.150  20.467   7.753  1.00 10.85           H
ATOM   1192  N   ASN A  81     -21.101  23.319   8.295  1.00 12.95           N
ATOM   1193  H   ASN A  81     -20.913  23.387   9.281  1.00 12.95           H
ATOM   1194  CA  ASN A  81     -21.520  24.514   7.548  1.00 12.95           C
ATOM   1195  HA  ASN A  81     -22.270  24.185   6.826  1.00 12.95           H
ATOM   1196  C   ASN A  81     -20.391  25.158   6.717  1.00 12.95           C
ATOM   1197  O   ASN A  81     -20.575  25.345   5.518  1.00 12.95           O
ATOM   1198  CB  ASN A  81     -22.203  25.560   8.447  1.00 12.95           C
ATOM   1199 1HB  ASN A  81     -21.515  25.907   9.208  1.00 12.95           H
ATOM   1200 2HB  ASN A  81     -22.496  26.409   7.830  1.00 12.95           H
ATOM   1201  CG  ASN A  81     -23.428  25.032   9.141  1.00 12.95           C
ATOM   1202  OD1 ASN A  81     -24.126  24.169   8.648  1.00 12.95           O
ATOM   1203  ND2 ASN A  81     -23.690  25.546  10.311  1.00 12.95           N
ATOM   1204 1HD2 ASN A  81     -24.487  25.192  10.813  1.00 12.95           H
ATOM   1205 2HD2 ASN A  81     -23.114  26.275  10.690  1.00 12.95           H
ATOM   1206  N   PRO A  82     -19.207  25.468   7.303  1.00 26.53           N
ATOM   1207  CA  PRO A  82     -18.106  25.879   6.411  1.00 26.53           C
ATOM   1208  HA  PRO A  82     -18.368  26.810   5.908  1.00 26.53           H
ATOM   1209  C   PRO A  82     -17.608  24.884   5.359  1.00 26.53           C
ATOM   1210  O   PRO A  82     -16.884  25.296   4.463  1.00 26.53           O
ATOM   1211  CB  PRO A  82     -16.941  26.115   7.380  1.00 26.53           C
ATOM   1212 1HB  PRO A  82     -16.337  25.211   7.461  1.00 26.53           H
ATOM   1213 2HB  PRO A  82     -16.327  26.952   7.046  1.00 26.53           H
ATOM   1214  CG  PRO A  82     -17.565  26.423   8.654  1.00 26.53           C
ATOM   1215 1HG  PRO A  82     -16.886  26.216   9.482  1.00 26.53           H
ATOM   1216 2HG  PRO A  82     -17.876  27.468   8.667  1.00 26.53           H
ATOM   1217  CD  PRO A  82     -18.764  25.539   8.710  1.00 26.53           C
ATOM   1218 1HD  PRO A  82     -18.506  24.556   9.065  1.00 26.53           H
ATOM   1219 2HD  PRO A  82     -19.518  25.990   9.350  1.00 26.53           H
ATOM   1220  N   LYS A  83     -17.950  23.605   5.497  1.00 -1.32           N
ATOM   1221  H   LYS A  83     -18.526  23.341   6.287  1.00 -1.32           H
ATOM   1222  CA  LYS A  83     -17.527  22.516   4.601  1.00 -1.32           C
ATOM   1223  HA  LYS A  83     -17.906  21.579   5.010  1.00 -1.32           H
ATOM   1224  C   LYS A  83     -16.009  22.374   4.515  1.00 -1.32           C
ATOM   1225  O   LYS A  83     -15.408  22.494   3.454  1.00 -1.32           O
ATOM   1226  CB  LYS A  83     -18.141  22.681   3.207  1.00 -1.32           C
ATOM   1227 1HB  LYS A  83     -17.786  23.616   2.776  1.00 -1.32           H
ATOM   1228 2HB  LYS A  83     -17.805  21.861   2.571  1.00 -1.32           H
ATOM   1229  CG  LYS A  83     -19.658  22.693   3.217  1.00 -1.32           C
ATOM   1230 1HG  LYS A  83     -20.030  21.720   3.539  1.00 -1.32           H
ATOM   1231 2HG  LYS A  83     -20.013  23.456   3.904  1.00 -1.32           H
ATOM   1232  CD  LYS A  83     -20.185  23.019   1.841  1.00 -1.32           C
ATOM   1233 1HD  LYS A  83     -19.767  23.976   1.525  1.00 -1.32           H
ATOM   1234 2HD  LYS A  83     -19.880  22.242   1.140  1.00 -1.32           H
ATOM   1235  CE  LYS A  83     -21.698  23.122   1.880  1.00 -1.32           C
ATOM   1236 1HE  LYS A  83     -22.117  22.155   2.169  1.00 -1.32           H
ATOM   1237 2HE  LYS A  83     -21.982  23.866   2.629  1.00 -1.32           H
ATOM   1238  NZ  LYS A  83     -22.225  23.533   0.539  1.00 -1.32           N
ATOM   1239 1HZ  LYS A  83     -23.234  23.583   0.571  1.00 -1.32           H
ATOM   1240 2HZ  LYS A  83     -21.943  22.858  -0.158  1.00 -1.32           H
ATOM   1241 3HZ  LYS A  83     -21.853  24.441   0.296  1.00 -1.32           H
ATOM   1242  N   LEU A  84     -15.387  22.087   5.650  1.00 30.09           N
ATOM   1243  H   LEU A  84     -15.933  21.980   6.486  1.00 30.09           H
ATOM   1244  CA  LEU A  84     -13.942  21.835   5.686  1.00 30.09           C
ATOM   1245  HA  LEU A  84     -13.481  22.308   4.819  1.00 30.09           H
ATOM   1246  C   LEU A  84     -13.614  20.344   5.634  1.00 30.09           C
ATOM   1247  O   LEU A  84     -14.469  19.493   5.869  1.00 30.09           O
ATOM   1248  CB  LEU A  84     -13.302  22.426   6.942  1.00 30.09           C
ATOM   1249 1HB  LEU A  84     -14.083  22.899   7.526  1.00 30.09           H
ATOM   1250 2HB  LEU A  84     -12.888  21.608   7.522  1.00 30.09           H
ATOM   1251  CG  LEU A  84     -12.192  23.460   6.733  1.00 30.09           C
ATOM   1252  HG  LEU A  84     -12.616  24.268   6.155  1.00 30.09           H
ATOM   1253  CD1 LEU A  84     -11.754  24.011   8.081  1.00 30.09           C
ATOM   1254 1HD1 LEU A  84     -10.937  24.718   7.933  1.00 30.09           H
ATOM   1255 2HD1 LEU A  84     -11.416  23.199   8.726  1.00 30.09           H
ATOM   1256 3HD1 LEU A  84     -12.582  24.540   8.537  1.00 30.09           H
ATOM   1257  CD2 LEU A  84     -10.970  22.968   5.983  1.00 30.09           C
ATOM   1258 1HD2 LEU A  84     -10.232  23.765   5.927  1.00 30.09           H
ATOM   1259 2HD2 LEU A  84     -11.238  22.702   4.960  1.00 30.09           H
ATOM   1260 3HD2 LEU A  84     -10.526  22.106   6.486  1.00 30.09           H
ATOM   1261  N   GLU A  85     -12.353  20.045   5.363  1.00  0.40           N
ATOM   1262  H   GLU A  85     -11.689  20.788   5.207  1.00  0.40           H
ATOM   1263  CA  GLU A  85     -11.849  18.682   5.252  1.00  0.40           C
ATOM   1264  HA  GLU A  85     -12.691  17.998   5.162  1.00  0.40           H
ATOM   1265  C   GLU A  85     -11.011  18.264   6.462  1.00  0.40           C
ATOM   1266  O   GLU A  85     -10.106  18.983   6.906  1.00  0.40           O
ATOM   1267  CB  GLU A  85     -11.025  18.594   3.969  1.00  0.40           C
ATOM   1268 1HB  GLU A  85     -11.663  18.939   3.155  1.00  0.40           H
ATOM   1269 2HB  GLU A  85     -10.169  19.264   4.048  1.00  0.40           H
ATOM   1270  CG  GLU A  85     -10.530  17.195   3.642  1.00  0.40           C
ATOM   1271 1HG  GLU A  85      -9.838  16.874   4.423  1.00  0.40           H
ATOM   1272 2HG  GLU A  85     -11.383  16.515   3.635  1.00  0.40           H
ATOM   1273  CD  GLU A  85      -9.832  17.122   2.291  1.00  0.40           C
ATOM   1274  OE1 GLU A  85      -9.918  18.089   1.504  1.00  0.40           O
ATOM   1275  OE2 GLU A  85      -9.201  16.081   2.015  1.00  0.40           O
ATOM   1276  N   PHE A  86     -11.338  17.096   7.001  1.00-10.23           N
ATOM   1277  H   PHE A  86     -12.078  16.551   6.589  1.00-10.23           H
ATOM   1278  CA  PHE A  86     -10.638  16.530   8.151  1.00-10.23           C
ATOM   1279  HA  PHE A  86      -9.680  17.026   8.250  1.00-10.23           H
ATOM   1280  C   PHE A  86     -10.396  15.041   7.995  1.00-10.23           C
ATOM   1281  O   PHE A  86     -11.199  14.341   7.368  1.00-10.23           O
ATOM   1282  CB  PHE A  86     -11.431  16.729   9.440  1.00-10.23           C
ATOM   1283 1HB  PHE A  86     -12.436  16.330   9.312  1.00-10.23           H
ATOM   1284 2HB  PHE A  86     -10.936  16.175  10.231  1.00-10.23           H
ATOM   1285  CG  PHE A  86     -11.503  18.150   9.875  1.00-10.23           C
ATOM   1286  CD1 PHE A  86     -12.564  18.968   9.471  1.00-10.23           C
ATOM   1287  HD1 PHE A  86     -13.365  18.561   8.870  1.00-10.23           H
ATOM   1288  CD2 PHE A  86     -10.478  18.688  10.668  1.00-10.23           C
ATOM   1289  HD2 PHE A  86      -9.664  18.056  10.993  1.00-10.23           H
ATOM   1290  CE1 PHE A  86     -12.577  20.325   9.813  1.00-10.23           C
ATOM   1291  HE1 PHE A  86     -13.381  20.945   9.470  1.00-10.23           H
ATOM   1292  CE2 PHE A  86     -10.487  20.051  11.031  1.00-10.23           C
ATOM   1293  HE2 PHE A  86      -9.690  20.458  11.636  1.00-10.23           H
ATOM   1294  CZ  PHE A  86     -11.531  20.875  10.585  1.00-10.23           C
ATOM   1295  HZ  PHE A  86     -11.526  21.924  10.826  1.00-10.23           H
ATOM   1296  N   VAL A  87      -9.325  14.553   8.605  1.00  8.02           N
ATOM   1297  H   VAL A  87      -8.693  15.183   9.103  1.00  8.02           H
ATOM   1298  CA  VAL A  87      -8.967  13.137   8.547  1.00  8.02           C
ATOM   1299  HA  VAL A  87      -9.877  12.551   8.434  1.00  8.02           H
ATOM   1300  C   VAL A  87      -8.266  12.695   9.836  1.00  8.02           C
ATOM   1301  O   VAL A  87      -7.690  13.500  10.560  1.00  8.02           O
ATOM   1302  CB  VAL A  87      -8.081  12.900   7.282  1.00  8.02           C
ATOM   1303  HB  VAL A  87      -8.585  13.383   6.446  1.00  8.02           H
ATOM   1304  CG1 VAL A  87      -6.711  13.550   7.422  1.00  8.02           C
ATOM   1305 1HG1 VAL A  87      -6.166  13.452   6.482  1.00  8.02           H
ATOM   1306 2HG1 VAL A  87      -6.144  13.066   8.219  1.00  8.02           H
ATOM   1307 3HG1 VAL A  87      -6.820  14.611   7.649  1.00  8.02           H
ATOM   1308  CG2 VAL A  87      -7.946  11.415   6.918  1.00  8.02           C
ATOM   1309 1HG2 VAL A  87      -7.461  11.330   5.945  1.00  8.02           H
ATOM   1310 2HG2 VAL A  87      -8.930  10.955   6.854  1.00  8.02           H
ATOM   1311 3HG2 VAL A  87      -7.338  10.890   7.654  1.00  8.02           H
ATOM   1312  N   VAL A  88      -8.312  11.406  10.128  1.00  0.64           N
ATOM   1313  H   VAL A  88      -8.798  10.769   9.522  1.00  0.64           H
ATOM   1314  CA  VAL A  88      -7.551  10.843  11.237  1.00  0.64           C
ATOM   1315  HA  VAL A  88      -7.497  11.561  12.047  1.00  0.64           H
ATOM   1316  C   VAL A  88      -6.159  10.562  10.683  1.00  0.64           C
ATOM   1317  O   VAL A  88      -6.052   9.955   9.619  1.00  0.64           O
ATOM   1318  CB  VAL A  88      -8.193   9.529  11.748  1.00  0.64           C
ATOM   1319  HB  VAL A  88      -8.243   8.820  10.922  1.00  0.64           H
ATOM   1320  CG1 VAL A  88      -7.376   8.900  12.887  1.00  0.64           C
ATOM   1321 1HG1 VAL A  88      -7.865   7.993  13.242  1.00  0.64           H
ATOM   1322 2HG1 VAL A  88      -7.275   9.603  13.717  1.00  0.64           H
ATOM   1323 3HG1 VAL A  88      -6.383   8.628  12.529  1.00  0.64           H
ATOM   1324  CG2 VAL A  88      -9.620   9.797  12.233  1.00  0.64           C
ATOM   1325 1HG2 VAL A  88     -10.067   8.865  12.574  1.00  0.64           H
ATOM   1326 2HG2 VAL A  88     -10.230  10.197  11.426  1.00  0.64           H
ATOM   1327 3HG2 VAL A  88      -9.593  10.510  13.055  1.00  0.64           H
ATOM   1328  N   ALA A  89      -5.104  10.986  11.363  1.00 23.31           N
ATOM   1329  H   ALA A  89      -5.235  11.506  12.231  1.00 23.31           H
ATOM   1330  CA  ALA A  89      -3.744  10.668  10.938  1.00 23.31           C
ATOM   1331  HA  ALA A  89      -3.726   9.654  10.534  1.00 23.31           H
ATOM   1332  C   ALA A  89      -2.816  10.735  12.140  1.00 23.31           C
ATOM   1333  O   ALA A  89      -3.029  11.542  13.034  1.00 23.31           O
ATOM   1334  CB  ALA A  89      -3.268  11.654   9.862  1.00 23.31           C
ATOM   1335 1HB  ALA A  89      -2.278  11.367   9.511  1.00 23.31           H
ATOM   1336 2HB  ALA A  89      -3.226  12.658  10.282  1.00 23.31           H
ATOM   1337 3HB  ALA A  89      -3.963  11.639   9.022  1.00 23.31           H
ATOM   1338  N   ASN A  90      -1.750   9.950  12.107  1.00 15.86           N
ATOM   1339  H   ASN A  90      -1.614   9.327  11.323  1.00 15.86           H
ATOM   1340  CA  ASN A  90      -0.711   9.977  13.129  1.00 15.86           C
ATOM   1341  HA  ASN A  90      -0.787  10.902  13.697  1.00 15.86           H
ATOM   1342  C   ASN A  90       0.631   9.974  12.421  1.00 15.86           C
ATOM   1343  O   ASN A  90       0.748   9.593  11.259  1.00 15.86           O
ATOM   1344  CB  ASN A  90      -0.815   8.786  14.097  1.00 15.86           C
ATOM   1345 1HB  ASN A  90      -0.051   8.882  14.866  1.00 15.86           H
ATOM   1346 2HB  ASN A  90      -1.794   8.803  14.576  1.00 15.86           H
ATOM   1347  CG  ASN A  90      -0.650   7.446  13.414  1.00 15.86           C
ATOM   1348  OD1 ASN A  90      -1.622   6.834  13.017  1.00 15.86           O
ATOM   1349  ND2 ASN A  90       0.560   6.967  13.292  1.00 15.86           N
ATOM   1350 1HD2 ASN A  90       0.663   6.057  12.878  1.00 15.86           H
ATOM   1351 2HD2 ASN A  90       1.374   7.490  13.591  1.00 15.86           H
ATOM   1352  N   ILE A  91       1.643  10.418  13.141  1.00 22.94           N
ATOM   1353  H   ILE A  91       1.478  10.713  14.090  1.00 22.94           H
ATOM   1354  CA  ILE A  91       3.012  10.450  12.651  1.00 22.94           C
ATOM   1355  HA  ILE A  91       3.064  10.950  11.687  1.00 22.94           H
ATOM   1356  C   ILE A  91       3.506   9.019  12.468  1.00 22.94           C
ATOM   1357  O   ILE A  91       3.250   8.171  13.317  1.00 22.94           O
ATOM   1358  CB  ILE A  91       3.865  11.201  13.697  1.00 22.94           C
ATOM   1359  HB  ILE A  91       3.622  10.783  14.674  1.00 22.94           H
ATOM   1360  CG1 ILE A  91       3.467  12.696  13.726  1.00 22.94           C
ATOM   1361 1HG1 ILE A  91       2.448  12.772  14.105  1.00 22.94           H
ATOM   1362 2HG1 ILE A  91       4.107  13.196  14.450  1.00 22.94           H
ATOM   1363  CG2 ILE A  91       5.351  10.942  13.497  1.00 22.94           C
ATOM   1364 1HG2 ILE A  91       5.912  11.489  14.251  1.00 22.94           H
ATOM   1365 2HG2 ILE A  91       5.673  11.239  12.499  1.00 22.94           H
ATOM   1366 3HG2 ILE A  91       5.579   9.884  13.652  1.00 22.94           H
ATOM   1367  CD1 ILE A  91       3.522  13.491  12.387  1.00 22.94           C
ATOM   1368 1HD1 ILE A  91       3.465  14.559  12.602  1.00 22.94           H
ATOM   1369 2HD1 ILE A  91       2.675  13.218  11.759  1.00 22.94           H
ATOM   1370 3HD1 ILE A  91       4.450  13.288  11.857  1.00 22.94           H
ATOM   1371  N   ALA A  92       4.209   8.765  11.369  1.00 17.75           N
ATOM   1372  H   ALA A  92       4.418   9.503  10.717  1.00 17.75           H
ATOM   1373  CA  ALA A  92       4.771   7.455  11.083  1.00 17.75           C
ATOM   1374  HA  ALA A  92       5.068   6.977  12.019  1.00 17.75           H
ATOM   1375  C   ALA A  92       6.006   7.624  10.200  1.00 17.75           C
ATOM   1376  O   ALA A  92       6.097   8.587   9.429  1.00 17.75           O
ATOM   1377  CB  ALA A  92       3.719   6.591  10.366  1.00 17.75           C
ATOM   1378 1HB  ALA A  92       2.837   6.492  11.003  1.00 17.75           H
ATOM   1379 2HB  ALA A  92       4.122   5.598  10.172  1.00 17.75           H
ATOM   1380 3HB  ALA A  92       3.425   7.059   9.426  1.00 17.75           H
ATOM   1381  N   ASP A  93       6.892   6.641  10.262  1.00 -1.25           N
ATOM   1382  H   ASP A  93       6.778   5.918  10.958  1.00 -1.25           H
ATOM   1383  CA  ASP A  93       8.090   6.596   9.420  1.00 -1.25           C
ATOM   1384  HA  ASP A  93       8.608   7.547   9.490  1.00 -1.25           H
ATOM   1385  C   ASP A  93       7.722   6.360   7.966  1.00 -1.25           C
ATOM   1386  O   ASP A  93       8.365   6.831   7.043  1.00 -1.25           O
ATOM   1387  CB  ASP A  93       9.035   5.480   9.881  1.00 -1.25           C
ATOM   1388 1HB  ASP A  93       8.469   4.552   9.970  1.00 -1.25           H
ATOM   1389 2HB  ASP A  93       9.813   5.344   9.130  1.00 -1.25           H
ATOM   1390  CG  ASP A  93       9.699   5.794  11.211  1.00 -1.25           C
ATOM   1391  OD1 ASP A  93       9.780   6.990  11.555  1.00 -1.25           O
ATOM   1392  OD2 ASP A  93      10.080   4.859  11.945  1.00 -1.25           O
ATOM   1393  N   GLN A  94       6.613   5.677   7.743  1.00-11.29           N
ATOM   1394  H   GLN A  94       6.089   5.301   8.513  1.00-11.29           H
ATOM   1395  CA  GLN A  94       6.175   5.462   6.373  1.00-11.29           C
ATOM   1396  HA  GLN A  94       6.996   5.026   5.800  1.00-11.29           H
ATOM   1397  C   GLN A  94       5.812   6.785   5.734  1.00-11.29           C
ATOM   1398  O   GLN A  94       6.217   7.024   4.627  1.00-11.29           O
ATOM   1399  CB  GLN A  94       4.974   4.532   6.327  1.00-11.29           C
ATOM   1400 1HB  GLN A  94       4.206   4.945   6.981  1.00-11.29           H
ATOM   1401 2HB  GLN A  94       4.586   4.497   5.308  1.00-11.29           H
ATOM   1402  CG  GLN A  94       5.313   3.121   6.770  1.00-11.29           C
ATOM   1403 1HG  GLN A  94       5.969   2.661   6.031  1.00-11.29           H
ATOM   1404 2HG  GLN A  94       5.834   3.152   7.725  1.00-11.29           H
ATOM   1405  CD  GLN A  94       4.082   2.269   6.943  1.00-11.29           C
ATOM   1406  OE1 GLN A  94       2.969   2.757   6.956  1.00-11.29           O
ATOM   1407  NE2 GLN A  94       4.275   0.993   7.128  1.00-11.29           N
ATOM   1408 1HE2 GLN A  94       3.466   0.411   7.269  1.00-11.29           H
ATOM   1409 2HE2 GLN A  94       5.202   0.607   7.120  1.00-11.29           H
ATOM   1410  N   ASN A  95       5.105   7.669   6.423  1.00 14.12           N
ATOM   1411  H   ASN A  95       4.827   7.476   7.370  1.00 14.12           H
ATOM   1412  CA  ASN A  95       4.677   8.910   5.777  1.00 14.12           C
ATOM   1413  HA  ASN A  95       4.145   8.659   4.858  1.00 14.12           H
ATOM   1414  C   ASN A  95       5.886   9.773   5.396  1.00 14.12           C
ATOM   1415  O   ASN A  95       5.863  10.486   4.399  1.00 14.12           O
ATOM   1416  CB  ASN A  95       3.743   9.718   6.682  1.00 14.12           C
ATOM   1417 1HB  ASN A  95       4.243   9.920   7.626  1.00 14.12           H
ATOM   1418 2HB  ASN A  95       3.531  10.656   6.177  1.00 14.12           H
ATOM   1419  CG  ASN A  95       2.423   9.048   6.945  1.00 14.12           C
ATOM   1420  OD1 ASN A  95       1.934   8.264   6.160  1.00 14.12           O
ATOM   1421  ND2 ASN A  95       1.838   9.351   8.075  1.00 14.12           N
ATOM   1422 1HD2 ASN A  95       0.966   8.898   8.297  1.00 14.12           H
ATOM   1423 2HD2 ASN A  95       2.257  10.010   8.703  1.00 14.12           H
ATOM   1424  N   LEU A  96       6.958   9.671   6.174  1.00 70.43           N
ATOM   1425  H   LEU A  96       6.935   9.063   6.977  1.00 70.43           H
ATOM   1426  CA  LEU A  96       8.193  10.392   5.869  1.00 70.43           C
ATOM   1427  HA  LEU A  96       7.927  11.420   5.621  1.00 70.43           H
ATOM   1428  C   LEU A  96       8.927   9.810   4.663  1.00 70.43           C
ATOM   1429  O   LEU A  96       9.454  10.547   3.847  1.00 70.43           O
ATOM   1430  CB  LEU A  96       9.125  10.424   7.100  1.00 70.43           C
ATOM   1431 1HB  LEU A  96       9.545  11.418   7.120  1.00 70.43           H
ATOM   1432 2HB  LEU A  96       8.489  10.330   7.979  1.00 70.43           H
ATOM   1433  CG  LEU A  96      10.326   9.474   7.285  1.00 70.43           C
ATOM   1434  HG  LEU A  96      10.010   8.548   6.858  1.00 70.43           H
ATOM   1435  CD1 LEU A  96      11.610   9.918   6.526  1.00 70.43           C
ATOM   1436 1HD1 LEU A  96      12.382   9.158   6.654  1.00 70.43           H
ATOM   1437 2HD1 LEU A  96      11.983  10.868   6.891  1.00 70.43           H
ATOM   1438 3HD1 LEU A  96      11.403  10.010   5.463  1.00 70.43           H
ATOM   1439  CD2 LEU A  96      10.689   9.104   8.722  1.00 70.43           C
ATOM   1440 1HD2 LEU A  96      10.981   8.052   8.746  1.00 70.43           H
ATOM   1441 2HD2 LEU A  96       9.841   9.239   9.390  1.00 70.43           H
ATOM   1442 3HD2 LEU A  96      11.534   9.684   9.083  1.00 70.43           H
ATOM   1443  N   GLU A  97       9.044   8.494   4.583  1.00 -2.74           N
ATOM   1444  H   GLU A  97       8.614   7.897   5.283  1.00 -2.74           H
ATOM   1445  CA  GLU A  97       9.922   7.886   3.582  1.00 -2.74           C
ATOM   1446  HA  GLU A  97      10.775   8.536   3.389  1.00 -2.74           H
ATOM   1447  C   GLU A  97       9.153   7.712   2.288  1.00 -2.74           C
ATOM   1448  O   GLU A  97       9.713   7.670   1.193  1.00 -2.74           O
ATOM   1449  CB  GLU A  97      10.432   6.521   4.061  1.00 -2.74           C
ATOM   1450 1HB  GLU A  97       9.580   5.927   4.392  1.00 -2.74           H
ATOM   1451 2HB  GLU A  97      10.900   6.020   3.214  1.00 -2.74           H
ATOM   1452  CG  GLU A  97      11.461   6.604   5.186  1.00 -2.74           C
ATOM   1453 1HG  GLU A  97      12.285   7.243   4.862  1.00 -2.74           H
ATOM   1454 2HG  GLU A  97      10.996   7.048   6.050  1.00 -2.74           H
ATOM   1455  CD  GLU A  97      12.014   5.269   5.629  1.00 -2.74           C
ATOM   1456  OE1 GLU A  97      11.517   4.213   5.186  1.00 -2.74           O
ATOM   1457  OE2 GLU A  97      12.959   5.280   6.448  1.00 -2.74           O
ATOM   1458  N   SER A  98       7.843   7.605   2.428  1.00 25.42           N
ATOM   1459  H   SER A  98       7.439   7.670   3.359  1.00 25.42           H
ATOM   1460  CA  SER A  98       6.945   7.409   1.301  1.00 25.42           C
ATOM   1461  HA  SER A  98       7.380   6.671   0.629  1.00 25.42           H
ATOM   1462  C   SER A  98       6.776   8.715   0.558  1.00 25.42           C
ATOM   1463  O   SER A  98       5.941   9.554   0.882  1.00 25.42           O
ATOM   1464  CB  SER A  98       5.573   6.923   1.764  1.00 25.42           C
ATOM   1465 1HB  SER A  98       5.691   5.977   2.293  1.00 25.42           H
ATOM   1466 2HB  SER A  98       5.151   7.660   2.449  1.00 25.42           H
ATOM   1467  OG  SER A  98       4.677   6.743   0.692  1.00 25.42           O
ATOM   1468  HG  SER A  98       3.795   6.616   1.059  1.00 25.42           H
ATOM   1469  N   ILE A  99       7.546   8.842  -0.507  1.00-11.62           N
ATOM   1470  H   ILE A  99       8.261   8.146  -0.670  1.00-11.62           H
ATOM   1471  CA  ILE A  99       7.451   9.964  -1.435  1.00-11.62           C
ATOM   1472  HA  ILE A  99       7.474  10.894  -0.865  1.00-11.62           H
ATOM   1473  C   ILE A  99       6.156   9.956  -2.252  1.00-11.62           C
ATOM   1474  O   ILE A  99       5.928  10.831  -3.075  1.00-11.62           O
ATOM   1475  CB  ILE A  99       8.663   9.952  -2.399  1.00-11.62           C
ATOM   1476  HB  ILE A  99       8.590  10.830  -3.041  1.00-11.62           H
ATOM   1477  CG1 ILE A  99       8.644   8.690  -3.290  1.00-11.62           C
ATOM   1478 1HG1 ILE A  99       8.911   7.824  -2.685  1.00-11.62           H
ATOM   1479 2HG1 ILE A  99       7.637   8.533  -3.672  1.00-11.62           H
ATOM   1480  CG2 ILE A  99       9.982  10.052  -1.585  1.00-11.62           C
ATOM   1481 1HG2 ILE A  99      10.822  10.227  -2.256  1.00-11.62           H
ATOM   1482 2HG2 ILE A  99      10.167   9.139  -1.016  1.00-11.62           H
ATOM   1483 3HG2 ILE A  99       9.921  10.893  -0.888  1.00-11.62           H
ATOM   1484  CD1 ILE A  99       9.575   8.746  -4.499  1.00-11.62           C
ATOM   1485 1HD1 ILE A  99       9.447   7.841  -5.093  1.00-11.62           H
ATOM   1486 2HD1 ILE A  99      10.613   8.813  -4.174  1.00-11.62           H
ATOM   1487 3HD1 ILE A  99       9.329   9.613  -5.115  1.00-11.62           H
ATOM   1488  N   PHE A 100       5.298   8.970  -2.018  1.00-21.24           N
ATOM   1489  H   PHE A 100       5.518   8.290  -1.308  1.00-21.24           H
ATOM   1490  CA  PHE A 100       4.012   8.860  -2.707  1.00-21.24           C
ATOM   1491  HA  PHE A 100       4.167   8.975  -3.780  1.00-21.24           H
ATOM   1492  C   PHE A 100       3.042   9.956  -2.258  1.00-21.24           C
ATOM   1493  O   PHE A 100       1.947  10.091  -2.798  1.00-21.24           O
ATOM   1494  CB  PHE A 100       3.381   7.487  -2.435  1.00-21.24           C
ATOM   1495 1HB  PHE A 100       3.290   7.340  -1.361  1.00-21.24           H
ATOM   1496 2HB  PHE A 100       2.377   7.483  -2.861  1.00-21.24           H
ATOM   1497  CG  PHE A 100       4.140   6.332  -3.044  1.00-21.24           C
ATOM   1498  CD1 PHE A 100       4.867   5.423  -2.250  1.00-21.24           C
ATOM   1499  HD1 PHE A 100       4.893   5.535  -1.185  1.00-21.24           H
ATOM   1500  CD2 PHE A 100       4.103   6.131  -4.434  1.00-21.24           C
ATOM   1501  HD2 PHE A 100       3.538   6.808  -5.061  1.00-21.24           H
ATOM   1502  CE1 PHE A 100       5.566   4.339  -2.830  1.00-21.24           C
ATOM   1503  HE1 PHE A 100       6.119   3.652  -2.205  1.00-21.24           H
ATOM   1504  CE2 PHE A 100       4.791   5.045  -5.032  1.00-21.24           C
ATOM   1505  HE2 PHE A 100       4.750   4.900  -6.101  1.00-21.24           H
ATOM   1506  CZ  PHE A 100       5.527   4.149  -4.225  1.00-21.24           C
ATOM   1507  HZ  PHE A 100       6.055   3.320  -4.675  1.00-21.24           H
ATOM   1508  N   LEU A 101       3.435  10.729  -1.256  1.00 10.50           N
ATOM   1509  H   LEU A 101       4.361  10.612  -0.870  1.00 10.50           H
ATOM   1510  CA  LEU A 101       2.609  11.809  -0.737  1.00 10.50           C
ATOM   1511  HA  LEU A 101       1.565  11.595  -0.956  1.00 10.50           H
ATOM   1512  C   LEU A 101       2.956  13.138  -1.395  1.00 10.50           C
ATOM   1513  O   LEU A 101       4.102  13.424  -1.738  1.00 10.50           O
ATOM   1514  CB  LEU A 101       2.786  11.913   0.781  1.00 10.50           C
ATOM   1515 1HB  LEU A 101       3.834  12.139   0.987  1.00 10.50           H
ATOM   1516 2HB  LEU A 101       2.185  12.749   1.139  1.00 10.50           H
ATOM   1517  CG  LEU A 101       2.396  10.659   1.583  1.00 10.50           C
ATOM   1518  HG  LEU A 101       2.989   9.817   1.228  1.00 10.50           H
ATOM   1519  CD1 LEU A 101       2.695  10.849   3.058  1.00 10.50           C
ATOM   1520 1HD1 LEU A 101       2.536   9.910   3.587  1.00 10.50           H
ATOM   1521 2HD1 LEU A 101       2.046  11.611   3.481  1.00 10.50           H
ATOM   1522 3HD1 LEU A 101       3.736  11.150   3.184  1.00 10.50           H
ATOM   1523  CD2 LEU A 101       0.911  10.303   1.420  1.00 10.50           C
ATOM   1524 1HD2 LEU A 101       0.667   9.452   2.056  1.00 10.50           H
ATOM   1525 2HD2 LEU A 101       0.705  10.027   0.386  1.00 10.50           H
ATOM   1526 3HD2 LEU A 101       0.288  11.152   1.703  1.00 10.50           H
ATOM   1527  N   ALA A 102       1.934  13.964  -1.556  1.00  6.50           N
ATOM   1528  H   ALA A 102       1.017  13.680  -1.266  1.00  6.50           H
ATOM   1529  CA  ALA A 102       2.121  15.298  -2.093  1.00  6.50           C
ATOM   1530  HA  ALA A 102       2.887  15.258  -2.868  1.00  6.50           H
ATOM   1531  C   ALA A 102       2.601  16.238  -0.991  1.00  6.50           C
ATOM   1532  O   ALA A 102       2.422  16.018   0.207  1.00  6.50           O
ATOM   1533  CB  ALA A 102       0.821  15.813  -2.718  1.00  6.50           C
ATOM   1534 1HB  ALA A 102       0.498  15.133  -3.508  1.00  6.50           H
ATOM   1535 2HB  ALA A 102       0.977  16.804  -3.144  1.00  6.50           H
ATOM   1536 3HB  ALA A 102       0.045  15.878  -1.953  1.00  6.50           H
ATOM   1537  N   LYS A 103       3.186  17.318  -1.472  1.00 56.16           N
ATOM   1538  H   LYS A 103       3.230  17.419  -2.465  1.00 56.16           H
ATOM   1539  CA  LYS A 103       3.730  18.382  -0.651  1.00 56.16           C
ATOM   1540  HA  LYS A 103       4.092  17.953   0.283  1.00 56.16           H
ATOM   1541  C   LYS A 103       2.684  19.441  -0.329  1.00 56.16           C
ATOM   1542  O   LYS A 103       1.735  19.619  -1.085  1.00 56.16           O
ATOM   1543  CB  LYS A 103       4.889  19.072  -1.366  1.00 56.16           C
ATOM   1544 1HB  LYS A 103       4.692  20.141  -1.335  1.00 56.16           H
ATOM   1545 2HB  LYS A 103       5.768  18.877  -0.769  1.00 56.16           H
ATOM   1546  CG  LYS A 103       5.255  18.721  -2.810  1.00 56.16           C
ATOM   1547 1HG  LYS A 103       4.467  18.168  -3.313  1.00 56.16           H
ATOM   1548 2HG  LYS A 103       5.409  19.649  -3.360  1.00 56.16           H
ATOM   1549  CD  LYS A 103       6.556  17.923  -2.841  1.00 56.16           C
ATOM   1550 1HD  LYS A 103       7.398  18.609  -2.748  1.00 56.16           H
ATOM   1551 2HD  LYS A 103       6.578  17.226  -1.999  1.00 56.16           H
ATOM   1552  CE  LYS A 103       6.675  17.120  -4.129  1.00 56.16           C
ATOM   1553 1HE  LYS A 103       7.648  16.623  -4.145  1.00 56.16           H
ATOM   1554 2HE  LYS A 103       5.905  16.345  -4.118  1.00 56.16           H
ATOM   1555  NZ  LYS A 103       6.507  17.957  -5.370  1.00 56.16           N
ATOM   1556 1HZ  LYS A 103       6.564  17.365  -6.189  1.00 56.16           H
ATOM   1557 2HZ  LYS A 103       7.235  18.657  -5.417  1.00 56.16           H
ATOM   1558 3HZ  LYS A 103       5.604  18.413  -5.356  1.00 56.16           H
ATOM   1559  N   PHE A 104       2.912  20.203   0.728  1.00 10.89           N
ATOM   1560  H   PHE A 104       3.686  19.958   1.338  1.00 10.89           H
ATOM   1561  CA  PHE A 104       2.054  21.308   1.135  1.00 10.89           C
ATOM   1562  HA  PHE A 104       1.300  21.482   0.367  1.00 10.89           H
ATOM   1563  C   PHE A 104       2.880  22.578   1.286  1.00 10.89           C
ATOM   1564  O   PHE A 104       4.094  22.534   1.475  1.00 10.89           O
ATOM   1565  CB  PHE A 104       1.335  20.916   2.431  1.00 10.89           C
ATOM   1566 1HB  PHE A 104       2.077  20.697   3.199  1.00 10.89           H
ATOM   1567 2HB  PHE A 104       0.727  21.753   2.769  1.00 10.89           H
ATOM   1568  CG  PHE A 104       0.438  19.718   2.255  1.00 10.89           C
ATOM   1569  CD1 PHE A 104       0.921  18.410   2.434  1.00 10.89           C
ATOM   1570  HD1 PHE A 104       1.907  18.250   2.817  1.00 10.89           H
ATOM   1571  CD2 PHE A 104      -0.890  19.891   1.843  1.00 10.89           C
ATOM   1572  HD2 PHE A 104      -1.294  20.886   1.751  1.00 10.89           H
ATOM   1573  CE1 PHE A 104       0.136  17.287   2.099  1.00 10.89           C
ATOM   1574  HE1 PHE A 104       0.551  16.295   2.178  1.00 10.89           H
ATOM   1575  CE2 PHE A 104      -1.708  18.772   1.535  1.00 10.89           C
ATOM   1576  HE2 PHE A 104      -2.727  18.919   1.209  1.00 10.89           H
ATOM   1577  CZ  PHE A 104      -1.181  17.465   1.651  1.00 10.89           C
ATOM   1578  HZ  PHE A 104      -1.790  16.609   1.404  1.00 10.89           H
ATOM   1579  N   ASN A 105       2.219  23.719   1.163  1.00 25.30           N
ATOM   1580  H   ASN A 105       1.205  23.698   1.064  1.00 25.30           H
ATOM   1581  CA  ASN A 105       2.887  25.014   1.256  1.00 25.30           C
ATOM   1582  HA  ASN A 105       3.812  25.006   0.679  1.00 25.30           H
ATOM   1583  C   ASN A 105       3.231  25.249   2.718  1.00 25.30           C
ATOM   1584  O   ASN A 105       4.239  25.862   3.046  1.00 25.30           O
ATOM   1585  CB  ASN A 105       1.956  26.118   0.741  1.00 25.30           C
ATOM   1586 1HB  ASN A 105       1.635  25.874  -0.269  1.00 25.30           H
ATOM   1587 2HB  ASN A 105       1.084  26.175   1.391  1.00 25.30           H
ATOM   1588  CG  ASN A 105       2.615  27.473   0.729  1.00 25.30           C
ATOM   1589  OD1 ASN A 105       2.396  28.275   1.611  1.00 25.30           O
ATOM   1590  ND2 ASN A 105       3.426  27.725  -0.259  1.00 25.30           N
ATOM   1591 1HD2 ASN A 105       3.864  28.635  -0.282  1.00 25.30           H
ATOM   1592 2HD2 ASN A 105       3.635  27.036  -0.960  1.00 25.30           H
ATOM   1593  N   LYS A 106       2.400  24.713   3.601  1.00 23.04           N
ATOM   1594  H   LYS A 106       1.583  24.195   3.294  1.00 23.04           H
ATOM   1595  CA  LYS A 106       2.633  24.864   5.030  1.00 23.04           C
ATOM   1596  HA  LYS A 106       3.702  24.945   5.196  1.00 23.04           H
ATOM   1597  C   LYS A 106       2.106  23.699   5.859  1.00 23.04           C
ATOM   1598  O   LYS A 106       1.054  23.140   5.558  1.00 23.04           O
ATOM   1599  CB  LYS A 106       1.957  26.167   5.464  1.00 23.04           C
ATOM   1600 1HB  LYS A 106       2.258  26.965   4.784  1.00 23.04           H
ATOM   1601 2HB  LYS A 106       0.893  26.031   5.363  1.00 23.04           H
ATOM   1602  CG  LYS A 106       2.215  26.607   6.878  1.00 23.04           C
ATOM   1603 1HG  LYS A 106       1.269  26.811   7.368  1.00 23.04           H
ATOM   1604 2HG  LYS A 106       2.720  25.822   7.423  1.00 23.04           H
ATOM   1605  CD  LYS A 106       3.072  27.817   6.923  1.00 23.04           C
ATOM   1606 1HD  LYS A 106       3.853  27.711   6.181  1.00 23.04           H
ATOM   1607 2HD  LYS A 106       2.486  28.707   6.705  1.00 23.04           H
ATOM   1608  CE  LYS A 106       3.654  27.886   8.308  1.00 23.04           C
ATOM   1609 1HE  LYS A 106       2.846  28.065   9.019  1.00 23.04           H
ATOM   1610 2HE  LYS A 106       4.117  26.923   8.545  1.00 23.04           H
ATOM   1611  NZ  LYS A 106       4.679  28.945   8.439  1.00 23.04           N
ATOM   1612 1HZ  LYS A 106       5.005  28.998   9.395  1.00 23.04           H
ATOM   1613 2HZ  LYS A 106       4.287  29.836   8.168  1.00 23.04           H
ATOM   1614 3HZ  LYS A 106       5.466  28.741   7.834  1.00 23.04           H
ATOM   1615  N   ILE A 107       2.797  23.418   6.952  1.00-10.40           N
ATOM   1616  H   ILE A 107       3.711  23.854   7.076  1.00-10.40           H
ATOM   1617  CA  ILE A 107       2.270  22.623   8.054  1.00-10.40           C
ATOM   1618  HA  ILE A 107       1.247  22.322   7.835  1.00-10.40           H
ATOM   1619  C   ILE A 107       2.220  23.532   9.282  1.00-10.40           C
ATOM   1620  O   ILE A 107       3.186  24.221   9.624  1.00-10.40           O
ATOM   1621  CB  ILE A 107       3.113  21.343   8.266  1.00-10.40           C
ATOM   1622  HB  ILE A 107       4.168  21.599   8.162  1.00-10.40           H
ATOM   1623  CG1 ILE A 107       2.713  20.350   7.158  1.00-10.40           C
ATOM   1624 1HG1 ILE A 107       1.723  19.981   7.398  1.00-10.40           H
ATOM   1625 2HG1 ILE A 107       2.646  20.887   6.214  1.00-10.40           H
ATOM   1626  CG2 ILE A 107       2.888  20.764   9.682  1.00-10.40           C
ATOM   1627 1HG2 ILE A 107       3.342  19.782   9.765  1.00-10.40           H
ATOM   1628 2HG2 ILE A 107       1.820  20.684   9.889  1.00-10.40           H
ATOM   1629 3HG2 ILE A 107       3.347  21.415  10.428  1.00-10.40           H
ATOM   1630  CD1 ILE A 107       3.587  19.151   6.925  1.00-10.40           C
ATOM   1631 1HD1 ILE A 107       3.190  18.588   6.083  1.00-10.40           H
ATOM   1632 2HD1 ILE A 107       3.594  18.511   7.805  1.00-10.40           H
ATOM   1633 3HD1 ILE A 107       4.600  19.468   6.683  1.00-10.40           H
ATOM   1634  N   PHE A 108       1.057  23.563   9.910  1.00-10.81           N
ATOM   1635  H   PHE A 108       0.284  22.987   9.567  1.00-10.81           H
ATOM   1636  CA  PHE A 108       0.809  24.336  11.117  1.00-10.81           C
ATOM   1637  HA  PHE A 108       1.679  24.927  11.384  1.00-10.81           H
ATOM   1638  C   PHE A 108       0.475  23.360  12.231  1.00-10.81           C
ATOM   1639  O   PHE A 108      -0.252  22.408  11.984  1.00-10.81           O
ATOM   1640  CB  PHE A 108      -0.386  25.248  10.887  1.00-10.81           C
ATOM   1641 1HB  PHE A 108      -0.150  25.899  10.060  1.00-10.81           H
ATOM   1642 2HB  PHE A 108      -1.244  24.638  10.600  1.00-10.81           H
ATOM   1643  CG  PHE A 108      -0.760  26.063  12.092  1.00-10.81           C
ATOM   1644  CD1 PHE A 108      -0.006  27.190  12.475  1.00-10.81           C
ATOM   1645  HD1 PHE A 108       0.854  27.486  11.893  1.00-10.81           H
ATOM   1646  CD2 PHE A 108      -1.860  25.678  12.874  1.00-10.81           C
ATOM   1647  HD2 PHE A 108      -2.443  24.808  12.599  1.00-10.81           H
ATOM   1648  CE1 PHE A 108      -0.358  27.941  13.628  1.00-10.81           C
ATOM   1649  HE1 PHE A 108       0.223  28.807  13.911  1.00-10.81           H
ATOM   1650  CE2 PHE A 108      -2.211  26.398  14.031  1.00-10.81           C
ATOM   1651  HE2 PHE A 108      -3.043  26.064  14.633  1.00-10.81           H
ATOM   1652  CZ  PHE A 108      -1.469  27.543  14.407  1.00-10.81           C
ATOM   1653  HZ  PHE A 108      -1.746  28.103  15.289  1.00-10.81           H
ATOM   1654  N   SER A 109       1.003  23.566  13.429  1.00 15.61           N
ATOM   1655  H   SER A 109       1.668  24.326  13.570  1.00 15.61           H
ATOM   1656  CA  SER A 109       0.636  22.719  14.564  1.00 15.61           C
ATOM   1657  HA  SER A 109      -0.367  22.324  14.394  1.00 15.61           H
ATOM   1658  C   SER A 109       0.634  23.480  15.880  1.00 15.61           C
ATOM   1659  O   SER A 109       1.635  24.086  16.261  1.00 15.61           O
ATOM   1660  CB  SER A 109       1.607  21.548  14.685  1.00 15.61           C
ATOM   1661 1HB  SER A 109       1.648  21.018  13.733  1.00 15.61           H
ATOM   1662 2HB  SER A 109       2.601  21.922  14.932  1.00 15.61           H
ATOM   1663  OG  SER A 109       1.162  20.657  15.693  1.00 15.61           O
ATOM   1664  HG  SER A 109       0.322  20.270  15.382  1.00 15.61           H
ATOM   1665  N   PHE A 110      -0.480  23.449  16.593  1.00 30.39           N
ATOM   1666  H   PHE A 110      -1.285  22.927  16.264  1.00 30.39           H
ATOM   1667  CA  PHE A 110      -0.587  24.167  17.857  1.00 30.39           C
ATOM   1668  HA  PHE A 110       0.377  24.601  18.110  1.00 30.39           H
ATOM   1669  C   PHE A 110      -1.000  23.223  18.979  1.00 30.39           C
ATOM   1670  O   PHE A 110      -1.925  22.442  18.808  1.00 30.39           O
ATOM   1671  CB  PHE A 110      -1.594  25.302  17.686  1.00 30.39           C
ATOM   1672 1HB  PHE A 110      -1.532  25.647  16.656  1.00 30.39           H
ATOM   1673 2HB  PHE A 110      -2.604  24.931  17.862  1.00 30.39           H
ATOM   1674  CG  PHE A 110      -1.316  26.478  18.565  1.00 30.39           C
ATOM   1675  CD1 PHE A 110      -0.301  27.374  18.219  1.00 30.39           C
ATOM   1676  HD1 PHE A 110       0.278  27.217  17.318  1.00 30.39           H
ATOM   1677  CD2 PHE A 110      -2.041  26.698  19.743  1.00 30.39           C
ATOM   1678  HD2 PHE A 110      -2.830  26.016  20.023  1.00 30.39           H
ATOM   1679  CE1 PHE A 110      -0.005  28.471  19.050  1.00 30.39           C
ATOM   1680  HE1 PHE A 110       0.824  29.112  18.809  1.00 30.39           H
ATOM   1681  CE2 PHE A 110      -1.741  27.810  20.572  1.00 30.39           C
ATOM   1682  HE2 PHE A 110      -2.286  27.971  21.481  1.00 30.39           H
ATOM   1683  CZ  PHE A 110      -0.747  28.708  20.209  1.00 30.39           C
ATOM   1684  HZ  PHE A 110      -0.533  29.565  20.831  1.00 30.39           H
ATOM   1685  N   TYR A 111      -0.292  23.274  20.102  1.00 41.07           N
ATOM   1686  H   TYR A 111       0.536  23.864  20.125  1.00 41.07           H
ATOM   1687  CA  TYR A 111      -0.639  22.536  21.331  1.00 41.07           C
ATOM   1688  HA  TYR A 111       0.169  22.723  22.032  1.00 41.07           H
ATOM   1689  C   TYR A 111      -0.724  21.003  21.263  1.00 41.07           C
ATOM   1690  O   TYR A 111      -1.346  20.358  22.104  1.00 41.07           O
ATOM   1691  CB  TYR A 111      -1.930  23.102  21.961  1.00 41.07           C
ATOM   1692 1HB  TYR A 111      -2.687  23.235  21.190  1.00 41.07           H
ATOM   1693 2HB  TYR A 111      -2.322  22.392  22.683  1.00 41.07           H
ATOM   1694  CG  TYR A 111      -1.753  24.392  22.728  1.00 41.07           C
ATOM   1695  CD1 TYR A 111      -2.745  25.391  22.696  1.00 41.07           C
ATOM   1696  HD1 TYR A 111      -3.614  25.259  22.067  1.00 41.07           H
ATOM   1697  CD2 TYR A 111      -0.649  24.576  23.586  1.00 41.07           C
ATOM   1698  HD2 TYR A 111       0.096  23.804  23.704  1.00 41.07           H
ATOM   1699  CE1 TYR A 111      -2.627  26.555  23.507  1.00 41.07           C
ATOM   1700  HE1 TYR A 111      -3.396  27.308  23.488  1.00 41.07           H
ATOM   1701  CE2 TYR A 111      -0.519  25.740  24.366  1.00 41.07           C
ATOM   1702  HE2 TYR A 111       0.324  25.845  25.032  1.00 41.07           H
ATOM   1703  CZ  TYR A 111      -1.501  26.717  24.323  1.00 41.07           C
ATOM   1704  OH  TYR A 111      -1.347  27.831  25.105  1.00 41.07           O
ATOM   1705  HH  TYR A 111      -2.109  28.402  25.088  1.00 41.07           H
ATOM   1706  N   CYS A 112      -0.049  20.397  20.298  1.00 26.15           N
ATOM   1707  H   CYS A 112       0.426  20.955  19.610  1.00 26.15           H
ATOM   1708  CA  CYS A 112      -0.086  18.936  20.166  1.00 26.15           C
ATOM   1709  HA  CYS A 112      -0.751  18.519  20.921  1.00 26.15           H
ATOM   1710  C   CYS A 112       1.225  18.183  20.278  1.00 26.15           C
ATOM   1711  O   CYS A 112       1.296  17.107  20.856  1.00 26.15           O
ATOM   1712  CB  CYS A 112      -0.698  18.608  18.814  1.00 26.15           C
ATOM   1713 1HB  CYS A 112      -0.111  19.055  18.010  1.00 26.15           H
ATOM   1714 2HB  CYS A 112      -0.721  17.525  18.687  1.00 26.15           H
ATOM   1715  SG  CYS A 112      -2.369  19.233  18.767  1.00 26.15           S
ATOM   1716  HG  CYS A 112      -2.092  20.547  18.706  1.00 26.15           H
ATOM   1717  N   LEU A 113       2.270  18.727  19.684  1.00 29.76           N
ATOM   1718  H   LEU A 113       2.196  19.652  19.296  1.00 29.76           H
ATOM   1719  CA  LEU A 113       3.497  17.971  19.461  1.00 29.76           C
ATOM   1720  HA  LEU A 113       3.244  17.032  18.968  1.00 29.76           H
ATOM   1721  C   LEU A 113       4.290  17.602  20.723  1.00 29.76           C
ATOM   1722  O   LEU A 113       5.194  16.782  20.660  1.00 29.76           O
ATOM   1723  CB  LEU A 113       4.358  18.790  18.510  1.00 29.76           C
ATOM   1724 1HB  LEU A 113       4.434  19.747  18.992  1.00 29.76           H
ATOM   1725 2HB  LEU A 113       5.347  18.334  18.479  1.00 29.76           H
ATOM   1726  CG  LEU A 113       3.958  19.122  17.071  1.00 29.76           C
ATOM   1727  HG  LEU A 113       2.982  19.600  17.092  1.00 29.76           H
ATOM   1728  CD1 LEU A 113       4.971  20.117  16.508  1.00 29.76           C
ATOM   1729 1HD1 LEU A 113       4.708  20.363  15.478  1.00 29.76           H
ATOM   1730 2HD1 LEU A 113       5.977  19.694  16.532  1.00 29.76           H
ATOM   1731 3HD1 LEU A 113       4.948  21.036  17.091  1.00 29.76           H
ATOM   1732  CD2 LEU A 113       3.879  17.903  16.173  1.00 29.76           C
ATOM   1733 1HD2 LEU A 113       3.603  18.211  15.164  1.00 29.76           H
ATOM   1734 2HD2 LEU A 113       3.115  17.222  16.546  1.00 29.76           H
ATOM   1735 3HD2 LEU A 113       4.841  17.388  16.146  1.00 29.76           H
ATOM   1736  N   HIS A 114       3.921  18.121  21.885  1.00 15.67           N
ATOM   1737  H   HIS A 114       3.156  18.778  21.929  1.00 15.67           H
ATOM   1738  CA  HIS A 114       4.548  17.692  23.139  1.00 15.67           C
ATOM   1739  HA  HIS A 114       5.631  17.667  23.008  1.00 15.67           H
ATOM   1740  C   HIS A 114       4.103  16.298  23.567  1.00 15.67           C
ATOM   1741  O   HIS A 114       4.718  15.665  24.421  1.00 15.67           O
ATOM   1742  CB  HIS A 114       4.211  18.678  24.244  1.00 15.67           C
ATOM   1743 1HB  HIS A 114       4.793  18.428  25.131  1.00 15.67           H
ATOM   1744 2HB  HIS A 114       4.502  19.663  23.896  1.00 15.67           H
ATOM   1745  CG  HIS A 114       2.760  18.719  24.610  1.00 15.67           C
ATOM   1746  ND1 HIS A 114       1.836  19.459  23.898  1.00 15.67           N
ATOM   1747  CD2 HIS A 114       2.096  18.122  25.637  1.00 15.67           C
ATOM   1748  HD2 HIS A 114       2.555  17.459  26.357  1.00 15.67           H
ATOM   1749  CE1 HIS A 114       0.656  19.325  24.580  1.00 15.67           C
ATOM   1750  HE1 HIS A 114      -0.268  19.817  24.296  1.00 15.67           H
ATOM   1751  NE2 HIS A 114       0.780  18.496  25.644  1.00 15.67           N
ATOM   1752  HE2 HIS A 114       0.062  18.232  26.308  1.00 15.67           H
ATOM   1753  N   TRP A 115       3.044  15.801  22.947  1.00  4.57           N
ATOM   1754  H   TRP A 115       2.522  16.371  22.291  1.00  4.57           H
ATOM   1755  CA  TRP A 115       2.603  14.428  23.163  1.00  4.57           C
ATOM   1756  HA  TRP A 115       2.688  14.175  24.220  1.00  4.57           H
ATOM   1757  C   TRP A 115       3.457  13.447  22.365  1.00  4.57           C
ATOM   1758  O   TRP A 115       3.428  12.240  22.608  1.00  4.57           O
ATOM   1759  CB  TRP A 115       1.142  14.285  22.736  1.00  4.57           C
ATOM   1760 1HB  TRP A 115       1.030  14.618  21.705  1.00  4.57           H
ATOM   1761 2HB  TRP A 115       0.871  13.231  22.787  1.00  4.57           H
ATOM   1762  CG  TRP A 115       0.195  15.050  23.619  1.00  4.57           C
ATOM   1763  CD1 TRP A 115      -0.489  16.188  23.321  1.00  4.57           C
ATOM   1764  HD1 TRP A 115      -0.408  16.709  22.376  1.00  4.57           H
ATOM   1765  CD2 TRP A 115      -0.200  14.705  24.957  1.00  4.57           C
ATOM   1766  NE1 TRP A 115      -1.296  16.574  24.358  1.00  4.57           N
ATOM   1767  HE1 TRP A 115      -1.907  17.380  24.333  1.00  4.57           H
ATOM   1768  CE2 TRP A 115      -1.118  15.702  25.398  1.00  4.57           C
ATOM   1769  CE3 TRP A 115       0.123  13.646  25.830  1.00  4.57           C
ATOM   1770  HE3 TRP A 115       0.802  12.867  25.515  1.00  4.57           H
ATOM   1771  CZ2 TRP A 115      -1.686  15.682  26.686  1.00  4.57           C
ATOM   1772  HZ2 TRP A 115      -2.370  16.452  26.999  1.00  4.57           H
ATOM   1773  CZ3 TRP A 115      -0.460  13.613  27.120  1.00  4.57           C
ATOM   1774  HZ3 TRP A 115      -0.223  12.804  27.797  1.00  4.57           H
ATOM   1775  CH2 TRP A 115      -1.354  14.641  27.534  1.00  4.57           C
ATOM   1776  HH2 TRP A 115      -1.787  14.601  28.520  1.00  4.57           H
ATOM   1777  N   VAL A 116       4.216  13.946  21.399  1.00 23.74           N
ATOM   1778  H   VAL A 116       4.280  14.950  21.270  1.00 23.74           H
ATOM   1779  CA  VAL A 116       4.986  13.084  20.503  1.00 23.74           C
ATOM   1780  HA  VAL A 116       4.508  12.107  20.476  1.00 23.74           H
ATOM   1781  C   VAL A 116       6.406  12.905  21.036  1.00 23.74           C
ATOM   1782  O   VAL A 116       7.273  13.757  20.874  1.00 23.74           O
ATOM   1783  CB  VAL A 116       4.995  13.641  19.051  1.00 23.74           C
ATOM   1784  HB  VAL A 116       5.519  14.595  19.034  1.00 23.74           H
ATOM   1785  CG1 VAL A 116       5.705  12.669  18.092  1.00 23.74           C
ATOM   1786 1HG1 VAL A 116       5.606  13.023  17.068  1.00 23.74           H
ATOM   1787 2HG1 VAL A 116       5.268  11.670  18.163  1.00 23.74           H
ATOM   1788 3HG1 VAL A 116       6.765  12.620  18.336  1.00 23.74           H
ATOM   1789  CG2 VAL A 116       3.550  13.878  18.563  1.00 23.74           C
ATOM   1790 1HG2 VAL A 116       3.567  14.228  17.531  1.00 23.74           H
ATOM   1791 2HG2 VAL A 116       3.065  14.640  19.174  1.00 23.74           H
ATOM   1792 3HG2 VAL A 116       2.977  12.951  18.619  1.00 23.74           H
ATOM   1793  N   GLN A 117       6.648  11.768  21.672  1.00 -4.61           N
ATOM   1794  H   GLN A 117       5.901  11.101  21.798  1.00 -4.61           H
ATOM   1795  CA  GLN A 117       7.969  11.456  22.224  1.00 -4.61           C
ATOM   1796  HA  GLN A 117       8.390  12.362  22.660  1.00 -4.61           H
ATOM   1797  C   GLN A 117       8.953  10.983  21.150  1.00 -4.61           C
ATOM   1798  O   GLN A 117      10.149  10.875  21.384  1.00 -4.61           O
ATOM   1799  CB  GLN A 117       7.830  10.414  23.338  1.00 -4.61           C
ATOM   1800 1HB  GLN A 117       7.352   9.523  22.930  1.00 -4.61           H
ATOM   1801 2HB  GLN A 117       8.826  10.141  23.686  1.00 -4.61           H
ATOM   1802  CG  GLN A 117       7.017  10.915  24.540  1.00 -4.61           C
ATOM   1803 1HG  GLN A 117       6.003  11.152  24.222  1.00 -4.61           H
ATOM   1804 2HG  GLN A 117       6.966  10.121  25.284  1.00 -4.61           H
ATOM   1805  CD  GLN A 117       7.629  12.147  25.191  1.00 -4.61           C
ATOM   1806  OE1 GLN A 117       8.815  12.195  25.466  1.00 -4.61           O
ATOM   1807  NE2 GLN A 117       6.828  13.153  25.429  1.00 -4.61           N
ATOM   1808 1HE2 GLN A 117       7.212  13.974  25.863  1.00 -4.61           H
ATOM   1809 2HE2 GLN A 117       5.859  13.118  25.162  1.00 -4.61           H
ATOM   1810  N   ASP A 118       8.451  10.786  19.941  1.00  9.23           N
ATOM   1811  H   ASP A 118       7.460  10.871  19.804  1.00  9.23           H
ATOM   1812  CA  ASP A 118       9.272  10.429  18.785  1.00  9.23           C
ATOM   1813  HA  ASP A 118      10.274  10.150  19.115  1.00  9.23           H
ATOM   1814  C   ASP A 118       9.369  11.633  17.846  1.00  9.23           C
ATOM   1815  O   ASP A 118       8.943  11.606  16.691  1.00  9.23           O
ATOM   1816  CB  ASP A 118       8.659   9.232  18.070  1.00  9.23           C
ATOM   1817 1HB  ASP A 118       7.623   9.461  17.818  1.00  9.23           H
ATOM   1818 2HB  ASP A 118       9.217   9.051  17.157  1.00  9.23           H
ATOM   1819  CG  ASP A 118       8.700   7.974  18.911  1.00  9.23           C
ATOM   1820  OD1 ASP A 118       9.807   7.580  19.336  1.00  9.23           O
ATOM   1821  OD2 ASP A 118       7.623   7.401  19.178  1.00  9.23           O
ATOM   1822  N   GLN A 119       9.890  12.740  18.356  1.00 11.06           N
ATOM   1823  H   GLN A 119      10.252  12.720  19.303  1.00 11.06           H
ATOM   1824  CA  GLN A 119       9.872  14.007  17.612  1.00 11.06           C
ATOM   1825  HA  GLN A 119       8.832  14.298  17.460  1.00 11.06           H
ATOM   1826  C   GLN A 119      10.518  13.930  16.233  1.00 11.06           C
ATOM   1827  O   GLN A 119      10.009  14.495  15.275  1.00 11.06           O
ATOM   1828  CB  GLN A 119      10.575  15.106  18.406  1.00 11.06           C
ATOM   1829 1HB  GLN A 119      11.594  14.783  18.622  1.00 11.06           H
ATOM   1830 2HB  GLN A 119      10.619  16.002  17.786  1.00 11.06           H
ATOM   1831  CG  GLN A 119       9.883  15.460  19.710  1.00 11.06           C
ATOM   1832 1HG  GLN A 119       8.863  15.779  19.496  1.00 11.06           H
ATOM   1833 2HG  GLN A 119       9.845  14.580  20.352  1.00 11.06           H
ATOM   1834  CD  GLN A 119      10.590  16.563  20.463  1.00 11.06           C
ATOM   1835  OE1 GLN A 119      11.590  17.106  20.019  1.00 11.06           O
ATOM   1836  NE2 GLN A 119      10.080  16.899  21.615  1.00 11.06           N
ATOM   1837 1HE2 GLN A 119      10.537  17.619  22.149  1.00 11.06           H
ATOM   1838 2HE2 GLN A 119       9.253  16.439  21.957  1.00 11.06           H
ATOM   1839  N   ARG A 120      11.596  13.170  16.099  1.00-23.81           N
ATOM   1840  H   ARG A 120      11.950  12.683  16.909  1.00-23.81           H
ATOM   1841  CA  ARG A 120      12.264  13.030  14.800  1.00-23.81           C
ATOM   1842  HA  ARG A 120      12.563  14.018  14.443  1.00-23.81           H
ATOM   1843  C   ARG A 120      11.358  12.436  13.735  1.00-23.81           C
ATOM   1844  O   ARG A 120      11.449  12.827  12.584  1.00-23.81           O
ATOM   1845  CB  ARG A 120      13.505  12.147  14.922  1.00-23.81           C
ATOM   1846 1HB  ARG A 120      13.210  11.193  15.361  1.00-23.81           H
ATOM   1847 2HB  ARG A 120      13.898  11.959  13.922  1.00-23.81           H
ATOM   1848  CG  ARG A 120      14.611  12.757  15.760  1.00-23.81           C
ATOM   1849 1HG  ARG A 120      14.976  13.657  15.265  1.00-23.81           H
ATOM   1850 2HG  ARG A 120      14.225  13.019  16.744  1.00-23.81           H
ATOM   1851  CD  ARG A 120      15.752  11.769  15.933  1.00-23.81           C
ATOM   1852 1HD  ARG A 120      15.362  10.864  16.401  1.00-23.81           H
ATOM   1853 2HD  ARG A 120      16.156  11.515  14.951  1.00-23.81           H
ATOM   1854  NE  ARG A 120      16.826  12.322  16.771  1.00-23.81           N
ATOM   1855  HE  ARG A 120      16.735  13.290  17.041  1.00-23.81           H
ATOM   1856  CZ  ARG A 120      17.907  11.680  17.193  1.00-23.81           C
ATOM   1857  NH1 ARG A 120      18.801  12.339  17.877  1.00-23.81           N
ATOM   1858 1HH1 ARG A 120      18.682  13.323  18.054  1.00-23.81           H
ATOM   1859 2HH1 ARG A 120      19.620  11.865  18.221  1.00-23.81           H
ATOM   1860  NH2 ARG A 120      18.127  10.409  16.971  1.00-23.81           N
ATOM   1861 1HH2 ARG A 120      17.460   9.874  16.441  1.00-23.81           H
ATOM   1862 2HH2 ARG A 120      18.960   9.968  17.321  1.00-23.81           H
ATOM   1863  N   GLN A 121      10.468  11.531  14.108  1.00 -3.78           N
ATOM   1864  H   GLN A 121      10.367  11.276  15.084  1.00 -3.78           H
ATOM   1865  CA  GLN A 121       9.588  10.894  13.133  1.00 -3.78           C
ATOM   1866  HA  GLN A 121      10.177  10.542  12.284  1.00 -3.78           H
ATOM   1867  C   GLN A 121       8.563  11.913  12.646  1.00 -3.78           C
ATOM   1868  O   GLN A 121       8.182  11.929  11.473  1.00 -3.78           O
ATOM   1869  CB  GLN A 121       8.878   9.705  13.781  1.00 -3.78           C
ATOM   1870 1HB  GLN A 121       8.255  10.077  14.593  1.00 -3.78           H
ATOM   1871 2HB  GLN A 121       8.233   9.236  13.036  1.00 -3.78           H
ATOM   1872  CG  GLN A 121       9.827   8.649  14.347  1.00 -3.78           C
ATOM   1873 1HG  GLN A 121      10.475   8.282  13.555  1.00 -3.78           H
ATOM   1874 2HG  GLN A 121      10.450   9.095  15.119  1.00 -3.78           H
ATOM   1875  CD  GLN A 121       9.082   7.484  14.963  1.00 -3.78           C
ATOM   1876  OE1 GLN A 121       7.912   7.588  15.297  1.00 -3.78           O
ATOM   1877  NE2 GLN A 121       9.759   6.388  15.166  1.00 -3.78           N
ATOM   1878 1HE2 GLN A 121       9.314   5.650  15.682  1.00 -3.78           H
ATOM   1879 2HE2 GLN A 121      10.680   6.278  14.781  1.00 -3.78           H
ATOM   1880  N   ALA A 122       8.144  12.800  13.543  1.00 -4.04           N
ATOM   1881  H   ALA A 122       8.490  12.750  14.492  1.00 -4.04           H
ATOM   1882  CA  ALA A 122       7.171  13.828  13.192  1.00 -4.04           C
ATOM   1883  HA  ALA A 122       6.338  13.350  12.690  1.00 -4.04           H
ATOM   1884  C   ALA A 122       7.784  14.807  12.221  1.00 -4.04           C
ATOM   1885  O   ALA A 122       7.203  15.142  11.200  1.00 -4.04           O
ATOM   1886  CB  ALA A 122       6.669  14.555  14.446  1.00 -4.04           C
ATOM   1887 1HB  ALA A 122       5.904  15.280  14.164  1.00 -4.04           H
ATOM   1888 2HB  ALA A 122       7.488  15.080  14.937  1.00 -4.04           H
ATOM   1889 3HB  ALA A 122       6.239  13.835  15.139  1.00 -4.04           H
ATOM   1890  N   ILE A 123       8.984  15.235  12.567  1.00 -4.23           N
ATOM   1891  H   ILE A 123       9.396  14.892  13.430  1.00 -4.23           H
ATOM   1892  CA  ILE A 123       9.721  16.222  11.793  1.00 -4.23           C
ATOM   1893  HA  ILE A 123       9.114  17.118  11.664  1.00 -4.23           H
ATOM   1894  C   ILE A 123      10.009  15.644  10.420  1.00 -4.23           C
ATOM   1895  O   ILE A 123       9.876  16.317   9.403  1.00 -4.23           O
ATOM   1896  CB  ILE A 123      11.032  16.585  12.537  1.00 -4.23           C
ATOM   1897  HB  ILE A 123      11.566  15.663  12.766  1.00 -4.23           H
ATOM   1898  CG1 ILE A 123      10.698  17.321  13.850  1.00 -4.23           C
ATOM   1899 1HG1 ILE A 123      10.379  18.335  13.606  1.00 -4.23           H
ATOM   1900 2HG1 ILE A 123       9.863  16.830  14.342  1.00 -4.23           H
ATOM   1901  CG2 ILE A 123      11.932  17.475  11.680  1.00 -4.23           C
ATOM   1902 1HG2 ILE A 123      12.860  17.701  12.205  1.00 -4.23           H
ATOM   1903 2HG2 ILE A 123      11.411  18.396  11.429  1.00 -4.23           H
ATOM   1904 3HG2 ILE A 123      12.189  16.965  10.757  1.00 -4.23           H
ATOM   1905  CD1 ILE A 123      11.845  17.398  14.857  1.00 -4.23           C
ATOM   1906 1HD1 ILE A 123      11.489  17.865  15.776  1.00 -4.23           H
ATOM   1907 2HD1 ILE A 123      12.662  17.996  14.454  1.00 -4.23           H
ATOM   1908 3HD1 ILE A 123      12.204  16.394  15.087  1.00 -4.23           H
ATOM   1909  N   SER A 124      10.356  14.373  10.371  1.00 -4.09           N
ATOM   1910  H   SER A 124      10.467  13.832  11.223  1.00 -4.09           H
ATOM   1911  CA  SER A 124      10.632  13.751   9.093  1.00 -4.09           C
ATOM   1912  HA  SER A 124      11.391  14.333   8.571  1.00 -4.09           H
ATOM   1913  C   SER A 124       9.386  13.682   8.211  1.00 -4.09           C
ATOM   1914  O   SER A 124       9.454  13.966   7.016  1.00 -4.09           O
ATOM   1915  CB  SER A 124      11.165  12.360   9.348  1.00 -4.09           C
ATOM   1916 1HB  SER A 124      10.411  11.776   9.877  1.00 -4.09           H
ATOM   1917 2HB  SER A 124      11.357  11.907   8.390  1.00 -4.09           H
ATOM   1918  OG  SER A 124      12.365  12.357  10.093  1.00 -4.09           O
ATOM   1919  HG  SER A 124      12.148  12.526  11.023  1.00 -4.09           H
ATOM   1920  N   ASN A 125       8.245  13.338   8.797  1.00 18.49           N
ATOM   1921  H   ASN A 125       8.240  13.100   9.785  1.00 18.49           H
ATOM   1922  CA  ASN A 125       6.990  13.280   8.045  1.00 18.49           C
ATOM   1923  HA  ASN A 125       7.097  12.613   7.192  1.00 18.49           H
ATOM   1924  C   ASN A 125       6.660  14.660   7.505  1.00 18.49           C
ATOM   1925  O   ASN A 125       6.367  14.837   6.333  1.00 18.49           O
ATOM   1926  CB  ASN A 125       5.850  12.781   8.938  1.00 18.49           C
ATOM   1927 1HB  ASN A 125       6.100  11.790   9.319  1.00 18.49           H
ATOM   1928 2HB  ASN A 125       5.732  13.462   9.777  1.00 18.49           H
ATOM   1929  CG  ASN A 125       4.539  12.712   8.203  1.00 18.49           C
ATOM   1930  OD1 ASN A 125       4.497  12.692   6.998  1.00 18.49           O
ATOM   1931  ND2 ASN A 125       3.456  12.649   8.927  1.00 18.49           N
ATOM   1932 1HD2 ASN A 125       2.573  12.618   8.446  1.00 18.49           H
ATOM   1933 2HD2 ASN A 125       3.514  12.658   9.928  1.00 18.49           H
ATOM   1934  N   ILE A 126       6.790  15.653   8.365  1.00 -2.39           N
ATOM   1935  H   ILE A 126       7.081  15.455   9.321  1.00 -2.39           H
ATOM   1936  CA  ILE A 126       6.527  17.032   7.989  1.00 -2.39           C
ATOM   1937  HA  ILE A 126       5.501  17.111   7.634  1.00 -2.39           H
ATOM   1938  C   ILE A 126       7.432  17.450   6.832  1.00 -2.39           C
ATOM   1939  O   ILE A 126       6.955  18.016   5.862  1.00 -2.39           O
ATOM   1940  CB  ILE A 126       6.706  17.941   9.233  1.00 -2.39           C
ATOM   1941  HB  ILE A 126       7.639  17.669   9.724  1.00 -2.39           H
ATOM   1942  CG1 ILE A 126       5.538  17.724  10.217  1.00 -2.39           C
ATOM   1943 1HG1 ILE A 126       4.624  18.068   9.743  1.00 -2.39           H
ATOM   1944 2HG1 ILE A 126       5.418  16.659  10.399  1.00 -2.39           H
ATOM   1945  CG2 ILE A 126       6.790  19.403   8.862  1.00 -2.39           C
ATOM   1946 1HG2 ILE A 126       7.046  19.986   9.743  1.00 -2.39           H
ATOM   1947 2HG2 ILE A 126       5.846  19.757   8.461  1.00 -2.39           H
ATOM   1948 3HG2 ILE A 126       7.572  19.571   8.125  1.00 -2.39           H
ATOM   1949  CD1 ILE A 126       5.675  18.430  11.582  1.00 -2.39           C
ATOM   1950 1HD1 ILE A 126       4.856  18.118  12.231  1.00 -2.39           H
ATOM   1951 2HD1 ILE A 126       5.628  19.512  11.458  1.00 -2.39           H
ATOM   1952 3HD1 ILE A 126       6.622  18.154  12.047  1.00 -2.39           H
ATOM   1953  N   TYR A 127       8.720  17.146   6.893  1.00-23.87           N
ATOM   1954  H   TYR A 127       9.088  16.654   7.705  1.00-23.87           H
ATOM   1955  CA  TYR A 127       9.637  17.540   5.825  1.00-23.87           C
ATOM   1956  HA  TYR A 127       9.623  18.624   5.725  1.00-23.87           H
ATOM   1957  C   TYR A 127       9.245  16.954   4.478  1.00-23.87           C
ATOM   1958  O   TYR A 127       9.236  17.652   3.468  1.00-23.87           O
ATOM   1959  CB  TYR A 127      11.048  17.082   6.187  1.00-23.87           C
ATOM   1960 1HB  TYR A 127      11.308  17.487   7.161  1.00-23.87           H
ATOM   1961 2HB  TYR A 127      11.050  15.996   6.269  1.00-23.87           H
ATOM   1962  CG  TYR A 127      12.114  17.477   5.190  1.00-23.87           C
ATOM   1963  CD1 TYR A 127      12.755  18.734   5.257  1.00-23.87           C
ATOM   1964  HD1 TYR A 127      12.477  19.447   6.018  1.00-23.87           H
ATOM   1965  CD2 TYR A 127      12.513  16.572   4.187  1.00-23.87           C
ATOM   1966  HD2 TYR A 127      12.042  15.599   4.125  1.00-23.87           H
ATOM   1967  CE1 TYR A 127      13.785  19.072   4.339  1.00-23.87           C
ATOM   1968  HE1 TYR A 127      14.284  20.031   4.403  1.00-23.87           H
ATOM   1969  CE2 TYR A 127      13.533  16.912   3.264  1.00-23.87           C
ATOM   1970  HE2 TYR A 127      13.836  16.202   2.510  1.00-23.87           H
ATOM   1971  CZ  TYR A 127      14.145  18.166   3.341  1.00-23.87           C
ATOM   1972  OH  TYR A 127      15.087  18.502   2.405  1.00-23.87           O
ATOM   1973  HH  TYR A 127      15.438  17.738   1.942  1.00-23.87           H
ATOM   1974  N   ASN A 128       8.904  15.677   4.456  1.00  9.95           N
ATOM   1975  H   ASN A 128       8.898  15.136   5.316  1.00  9.95           H
ATOM   1976  CA  ASN A 128       8.547  15.026   3.199  1.00  9.95           C
ATOM   1977  HA  ASN A 128       9.321  15.225   2.459  1.00  9.95           H
ATOM   1978  C   ASN A 128       7.217  15.537   2.647  1.00  9.95           C
ATOM   1979  O   ASN A 128       7.037  15.694   1.441  1.00  9.95           O
ATOM   1980  CB  ASN A 128       8.454  13.525   3.424  1.00  9.95           C
ATOM   1981 1HB  ASN A 128       9.346  13.182   3.944  1.00  9.95           H
ATOM   1982 2HB  ASN A 128       7.581  13.310   4.039  1.00  9.95           H
ATOM   1983  CG  ASN A 128       8.335  12.768   2.131  1.00  9.95           C
ATOM   1984  OD1 ASN A 128       9.181  12.873   1.251  1.00  9.95           O
ATOM   1985  ND2 ASN A 128       7.285  12.011   2.001  1.00  9.95           N
ATOM   1986 1HD2 ASN A 128       7.141  11.512   1.142  1.00  9.95           H
ATOM   1987 2HD2 ASN A 128       6.644  11.889   2.770  1.00  9.95           H
ATOM   1988  N   LEU A 129       6.312  15.875   3.555  1.00  9.53           N
ATOM   1989  H   LEU A 129       6.517  15.726   4.539  1.00  9.53           H
ATOM   1990  CA  LEU A 129       5.023  16.471   3.210  1.00  9.53           C
ATOM   1991  HA  LEU A 129       4.585  15.926   2.374  1.00  9.53           H
ATOM   1992  C   LEU A 129       5.130  17.941   2.798  1.00  9.53           C
ATOM   1993  O   LEU A 129       4.114  18.574   2.597  1.00  9.53           O
ATOM   1994  CB  LEU A 129       4.073  16.394   4.416  1.00  9.53           C
ATOM   1995 1HB  LEU A 129       4.628  16.769   5.273  1.00  9.53           H
ATOM   1996 2HB  LEU A 129       3.253  17.087   4.245  1.00  9.53           H
ATOM   1997  CG  LEU A 129       3.410  15.078   4.834  1.00  9.53           C
ATOM   1998  HG  LEU A 129       4.172  14.310   4.939  1.00  9.53           H
ATOM   1999  CD1 LEU A 129       2.717  15.294   6.188  1.00  9.53           C
ATOM   2000 1HD1 LEU A 129       2.242  14.366   6.501  1.00  9.53           H
ATOM   2001 2HD1 LEU A 129       1.968  16.080   6.109  1.00  9.53           H
ATOM   2002 3HD1 LEU A 129       3.464  15.571   6.931  1.00  9.53           H
ATOM   2003  CD2 LEU A 129       2.376  14.608   3.828  1.00  9.53           C
ATOM   2004 1HD2 LEU A 129       1.946  13.669   4.164  1.00  9.53           H
ATOM   2005 2HD2 LEU A 129       2.848  14.456   2.857  1.00  9.53           H
ATOM   2006 3HD2 LEU A 129       1.590  15.352   3.731  1.00  9.53           H
ATOM   2007  N   LEU A 130       6.301  18.543   2.663  1.00 12.70           N
ATOM   2008  H   LEU A 130       7.159  18.028   2.827  1.00 12.70           H
ATOM   2009  CA  LEU A 130       6.368  19.949   2.246  1.00 12.70           C
ATOM   2010  HA  LEU A 130       5.369  20.355   2.135  1.00 12.70           H
ATOM   2011  C   LEU A 130       7.055  20.176   0.915  1.00 12.70           C
ATOM   2012  O   LEU A 130       7.912  19.408   0.474  1.00 12.70           O
ATOM   2013  CB  LEU A 130       7.074  20.794   3.291  1.00 12.70           C
ATOM   2014 1HB  LEU A 130       8.013  20.305   3.533  1.00 12.70           H
ATOM   2015 2HB  LEU A 130       7.303  21.757   2.836  1.00 12.70           H
ATOM   2016  CG  LEU A 130       6.346  21.079   4.601  1.00 12.70           C
ATOM   2017  HG  LEU A 130       6.123  20.146   5.102  1.00 12.70           H
ATOM   2018  CD1 LEU A 130       7.331  21.855   5.426  1.00 12.70           C
ATOM   2019 1HD1 LEU A 130       6.815  22.282   6.276  1.00 12.70           H
ATOM   2020 2HD1 LEU A 130       7.776  22.673   4.856  1.00 12.70           H
ATOM   2021 3HD1 LEU A 130       8.110  21.179   5.776  1.00 12.70           H
ATOM   2022  CD2 LEU A 130       5.049  21.855   4.475  1.00 12.70           C
ATOM   2023 1HD2 LEU A 130       4.661  22.071   5.467  1.00 12.70           H
ATOM   2024 2HD2 LEU A 130       4.317  21.250   3.940  1.00 12.70           H
ATOM   2025 3HD2 LEU A 130       5.217  22.789   3.939  1.00 12.70           H
ATOM   2026  N   MET A 131       6.655  21.247   0.247  1.00 13.26           N
ATOM   2027  H   MET A 131       5.938  21.844   0.648  1.00 13.26           H
ATOM   2028  CA  MET A 131       7.279  21.612  -1.023  1.00 13.26           C
ATOM   2029  HA  MET A 131       7.444  20.719  -1.621  1.00 13.26           H
ATOM   2030  C   MET A 131       8.620  22.223  -0.661  1.00 13.26           C
ATOM   2031  O   MET A 131       8.772  22.698   0.462  1.00 13.26           O
ATOM   2032  CB  MET A 131       6.420  22.601  -1.820  1.00 13.26           C
ATOM   2033 1HB  MET A 131       6.942  22.839  -2.746  1.00 13.26           H
ATOM   2034 2HB  MET A 131       5.486  22.107  -2.078  1.00 13.26           H
ATOM   2035  CG  MET A 131       6.092  23.903  -1.106  1.00 13.26           C
ATOM   2036 1HG  MET A 131       5.482  23.690  -0.231  1.00 13.26           H
ATOM   2037 2HG  MET A 131       7.019  24.374  -0.779  1.00 13.26           H
ATOM   2038  SD  MET A 131       5.219  25.063  -2.173  1.00 13.26           S
ATOM   2039  CE  MET A 131       3.658  24.235  -2.532  1.00 13.26           C
ATOM   2040 1HE  MET A 131       3.000  24.922  -3.064  1.00 13.26           H
ATOM   2041 2HE  MET A 131       3.185  23.916  -1.604  1.00 13.26           H
ATOM   2042 3HE  MET A 131       3.843  23.365  -3.164  1.00 13.26           H
ATOM   2043  N   PRO A 132       9.611  22.197  -1.571  1.00 -6.83           N
ATOM   2044  CA  PRO A 132      10.752  23.051  -1.217  1.00 -6.83           C
ATOM   2045  HA  PRO A 132      11.228  22.700  -0.303  1.00 -6.83           H
ATOM   2046  C   PRO A 132      10.291  24.495  -1.072  1.00 -6.83           C
ATOM   2047  O   PRO A 132       9.419  24.949  -1.807  1.00 -6.83           O
ATOM   2048  CB  PRO A 132      11.686  22.907  -2.421  1.00 -6.83           C
ATOM   2049 1HB  PRO A 132      11.500  23.712  -3.133  1.00 -6.83           H
ATOM   2050 2HB  PRO A 132      12.730  22.908  -2.106  1.00 -6.83           H
ATOM   2051  CG  PRO A 132      11.306  21.603  -3.026  1.00 -6.83           C
ATOM   2052 1HG  PRO A 132      11.612  21.552  -4.071  1.00 -6.83           H
ATOM   2053 2HG  PRO A 132      11.744  20.785  -2.454  1.00 -6.83           H
ATOM   2054  CD  PRO A 132       9.807  21.585  -2.897  1.00 -6.83           C
ATOM   2055 1HD  PRO A 132       9.343  22.200  -3.672  1.00 -6.83           H
ATOM   2056 2HD  PRO A 132       9.427  20.563  -2.924  1.00 -6.83           H
ATOM   2057  N   GLY A 133      10.819  25.188  -0.079  1.00 -6.83           N
ATOM   2058  H   GLY A 133      11.553  24.794   0.521  1.00 -6.83           H
ATOM   2059  CA  GLY A 133      10.342  26.513   0.257  1.00 -6.83           C
ATOM   2060 1HA  GLY A 133      11.133  27.042   0.778  1.00 -6.83           H
ATOM   2061 2HA  GLY A 133      10.087  27.050  -0.655  1.00 -6.83           H
ATOM   2062  C   GLY A 133       9.123  26.481   1.153  1.00 -6.83           C
ATOM   2063  O   GLY A 133       8.701  27.517   1.609  1.00 -6.83           O
ATOM   2064  N   GLY A 134       8.551  25.312   1.394  1.00-17.30           N
ATOM   2065  H   GLY A 134       8.941  24.467   1.003  1.00-17.30           H
ATOM   2066  CA  GLY A 134       7.370  25.205   2.227  1.00-17.30           C
ATOM   2067 1HA  GLY A 134       6.690  26.026   1.996  1.00-17.30           H
ATOM   2068 2HA  GLY A 134       6.867  24.257   2.047  1.00-17.30           H
ATOM   2069  C   GLY A 134       7.766  25.289   3.679  1.00-17.30           C
ATOM   2070  O   GLY A 134       8.925  25.089   4.038  1.00-17.30           O
ATOM   2071  N   GLU A 135       6.805  25.600   4.529  1.00 10.76           N
ATOM   2072  H   GLU A 135       5.848  25.684   4.196  1.00 10.76           H
ATOM   2073  CA  GLU A 135       7.135  26.058   5.868  1.00 10.76           C
ATOM   2074  HA  GLU A 135       8.208  25.957   6.022  1.00 10.76           H
ATOM   2075  C   GLU A 135       6.420  25.318   6.994  1.00 10.76           C
ATOM   2076  O   GLU A 135       5.265  24.912   6.878  1.00 10.76           O
ATOM   2077  CB  GLU A 135       6.801  27.547   5.961  1.00 10.76           C
ATOM   2078 1HB  GLU A 135       5.788  27.606   6.305  1.00 10.76           H
ATOM   2079 2HB  GLU A 135       7.408  27.998   6.746  1.00 10.76           H
ATOM   2080  CG  GLU A 135       6.880  28.397   4.656  1.00 10.76           C
ATOM   2081 1HG  GLU A 135       6.432  27.886   3.806  1.00 10.76           H
ATOM   2082 2HG  GLU A 135       6.281  29.291   4.820  1.00 10.76           H
ATOM   2083  CD  GLU A 135       8.304  28.843   4.324  1.00 10.76           C
ATOM   2084  OE1 GLU A 135       9.203  28.400   5.063  1.00 10.76           O
ATOM   2085  OE2 GLU A 135       8.523  29.761   3.502  1.00 10.76           O
ATOM   2086  N   VAL A 136       7.090  25.196   8.125  1.00-18.74           N
ATOM   2087  H   VAL A 136       8.038  25.579   8.177  1.00-18.74           H
ATOM   2088  CA  VAL A 136       6.549  24.536   9.309  1.00-18.74           C
ATOM   2089  HA  VAL A 136       5.572  24.113   9.091  1.00-18.74           H
ATOM   2090  C   VAL A 136       6.454  25.576  10.392  1.00-18.74           C
ATOM   2091  O   VAL A 136       7.441  26.238  10.692  1.00-18.74           O
ATOM   2092  CB  VAL A 136       7.482  23.439   9.859  1.00-18.74           C
ATOM   2093  HB  VAL A 136       8.380  23.900  10.263  1.00-18.74           H
ATOM   2094  CG1 VAL A 136       6.787  22.627  10.967  1.00-18.74           C
ATOM   2095 1HG1 VAL A 136       7.460  21.847  11.327  1.00-18.74           H
ATOM   2096 2HG1 VAL A 136       5.875  22.167  10.585  1.00-18.74           H
ATOM   2097 3HG1 VAL A 136       6.536  23.278  11.804  1.00-18.74           H
ATOM   2098  CG2 VAL A 136       7.904  22.540   8.760  1.00-18.74           C
ATOM   2099 1HG2 VAL A 136       8.551  21.760   9.157  1.00-18.74           H
ATOM   2100 2HG2 VAL A 136       8.466  23.089   8.005  1.00-18.74           H
ATOM   2101 3HG2 VAL A 136       7.024  22.089   8.311  1.00-18.74           H
ATOM   2102  N   LEU A 137       5.276  25.729  10.971  1.00 11.86           N
ATOM   2103  H   LEU A 137       4.484  25.156  10.671  1.00 11.86           H
ATOM   2104  CA  LEU A 137       5.096  26.639  12.093  1.00 11.86           C
ATOM   2105  HA  LEU A 137       6.063  26.982  12.453  1.00 11.86           H
ATOM   2106  C   LEU A 137       4.400  25.907  13.187  1.00 11.86           C
ATOM   2107  O   LEU A 137       3.322  25.349  12.997  1.00 11.86           O
ATOM   2108  CB  LEU A 137       4.259  27.829  11.697  1.00 11.86           C
ATOM   2109 1HB  LEU A 137       4.776  28.214  10.835  1.00 11.86           H
ATOM   2110 2HB  LEU A 137       3.292  27.458  11.359  1.00 11.86           H
ATOM   2111  CG  LEU A 137       3.990  29.028  12.620  1.00 11.86           C
ATOM   2112  HG  LEU A 137       2.914  29.124  12.762  1.00 11.86           H
ATOM   2113  CD1 LEU A 137       4.676  29.179  13.979  1.00 11.86           C
ATOM   2114 1HD1 LEU A 137       4.428  30.147  14.417  1.00 11.86           H
ATOM   2115 2HD1 LEU A 137       5.759  29.109  13.874  1.00 11.86           H
ATOM   2116 3HD1 LEU A 137       4.324  28.408  14.661  1.00 11.86           H
ATOM   2117  CD2 LEU A 137       4.475  30.159  11.768  1.00 11.86           C
ATOM   2118 1HD2 LEU A 137       4.288  31.093  12.278  1.00 11.86           H
ATOM   2119 2HD2 LEU A 137       3.951  30.187  10.830  1.00 11.86           H
ATOM   2120 3HD2 LEU A 137       5.547  30.073  11.592  1.00 11.86           H
ATOM   2121  N   LEU A 138       5.049  25.912  14.329  1.00 34.28           N
ATOM   2122  H   LEU A 138       5.914  26.449  14.433  1.00 34.28           H
ATOM   2123  CA  LEU A 138       4.551  25.162  15.451  1.00 34.28           C
ATOM   2124  HA  LEU A 138       3.497  24.973  15.292  1.00 34.28           H
ATOM   2125  C   LEU A 138       4.676  25.938  16.738  1.00 34.28           C
ATOM   2126  O   LEU A 138       5.556  26.784  16.896  1.00 34.28           O
ATOM   2127  CB  LEU A 138       5.283  23.819  15.502  1.00 34.28           C
ATOM   2128 1HB  LEU A 138       4.848  23.218  16.298  1.00 34.28           H
ATOM   2129 2HB  LEU A 138       5.067  23.314  14.561  1.00 34.28           H
ATOM   2130  CG  LEU A 138       6.813  23.838  15.675  1.00 34.28           C
ATOM   2131  HG  LEU A 138       7.209  24.737  15.208  1.00 34.28           H
ATOM   2132  CD1 LEU A 138       7.253  23.821  17.142  1.00 34.28           C
ATOM   2133 1HD1 LEU A 138       8.339  23.769  17.203  1.00 34.28           H
ATOM   2134 2HD1 LEU A 138       6.824  22.962  17.655  1.00 34.28           H
ATOM   2135 3HD1 LEU A 138       6.929  24.735  17.638  1.00 34.28           H
ATOM   2136  CD2 LEU A 138       7.440  22.646  14.958  1.00 34.28           C
ATOM   2137 1HD2 LEU A 138       8.526  22.719  15.006  1.00 34.28           H
ATOM   2138 2HD2 LEU A 138       7.140  22.648  13.912  1.00 34.28           H
ATOM   2139 3HD2 LEU A 138       7.121  21.715  15.423  1.00 34.28           H
ATOM   2140  N   LEU A 139       3.798  25.585  17.660  1.00 22.86           N
ATOM   2141  H   LEU A 139       3.027  24.970  17.399  1.00 22.86           H
ATOM   2142  CA  LEU A 139       3.932  25.938  19.062  1.00 22.86           C
ATOM   2143  HA  LEU A 139       4.975  26.137  19.274  1.00 22.86           H
ATOM   2144  C   LEU A 139       3.485  24.732  19.860  1.00 22.86           C
ATOM   2145  O   LEU A 139       2.472  24.095  19.554  1.00 22.86           O
ATOM   2146  CB  LEU A 139       3.098  27.167  19.429  1.00 22.86           C
ATOM   2147 1HB  LEU A 139       3.481  27.995  18.835  1.00 22.86           H
ATOM   2148 2HB  LEU A 139       2.092  26.961  19.095  1.00 22.86           H
ATOM   2149  CG  LEU A 139       3.010  27.629  20.902  1.00 22.86           C
ATOM   2150  HG  LEU A 139       3.981  27.461  21.356  1.00 22.86           H
ATOM   2151  CD1 LEU A 139       2.713  29.126  21.042  1.00 22.86           C
ATOM   2152 1HD1 LEU A 139       3.092  29.475  22.003  1.00 22.86           H
ATOM   2153 2HD1 LEU A 139       1.651  29.323  21.000  1.00 22.86           H
ATOM   2154 3HD1 LEU A 139       3.204  29.688  20.250  1.00 22.86           H
ATOM   2155  CD2 LEU A 139       1.950  26.863  21.727  1.00 22.86           C
ATOM   2156 1HD2 LEU A 139       1.700  27.415  22.631  1.00 22.86           H
ATOM   2157 2HD2 LEU A 139       2.334  25.892  22.021  1.00 22.86           H
ATOM   2158 3HD2 LEU A 139       1.040  26.725  21.144  1.00 22.86           H
ATOM   2159  N   LEU A 140       4.242  24.440  20.903  1.00 53.41           N
ATOM   2160  H   LEU A 140       5.064  25.019  21.101  1.00 53.41           H
ATOM   2161  CA  LEU A 140       3.935  23.362  21.832  1.00 53.41           C
ATOM   2162  HA  LEU A 140       2.858  23.280  21.983  1.00 53.41           H
ATOM   2163  C   LEU A 140       4.614  23.764  23.131  1.00 53.41           C
ATOM   2164  O   LEU A 140       5.379  24.705  23.154  1.00 53.41           O
ATOM   2165  CB  LEU A 140       4.484  22.030  21.290  1.00 53.41           C
ATOM   2166 1HB  LEU A 140       4.165  21.221  21.946  1.00 53.41           H
ATOM   2167 2HB  LEU A 140       4.016  21.867  20.320  1.00 53.41           H
ATOM   2168  CG  LEU A 140       6.011  21.932  21.092  1.00 53.41           C
ATOM   2169  HG  LEU A 140       6.376  22.902  20.766  1.00 53.41           H
ATOM   2170  CD1 LEU A 140       6.774  21.531  22.316  1.00 53.41           C
ATOM   2171 1HD1 LEU A 140       7.799  21.234  22.084  1.00 53.41           H
ATOM   2172 2HD1 LEU A 140       6.281  20.719  22.851  1.00 53.41           H
ATOM   2173 3HD1 LEU A 140       6.851  22.399  22.957  1.00 53.41           H
ATOM   2174  CD2 LEU A 140       6.402  20.961  20.056  1.00 53.41           C
ATOM   2175 1HD2 LEU A 140       7.476  20.981  19.940  1.00 53.41           H
ATOM   2176 2HD2 LEU A 140       5.957  21.246  19.107  1.00 53.41           H
ATOM   2177 3HD2 LEU A 140       6.108  19.953  20.348  1.00 53.41           H
ATOM   2178  N   ASN A 141       4.394  22.980  24.163  1.00 45.16           N
ATOM   2179  H   ASN A 141       3.731  22.230  24.050  1.00 45.16           H
ATOM   2180  CA  ASN A 141       5.079  23.033  25.453  1.00 45.16           C
ATOM   2181  HA  ASN A 141       4.757  23.912  26.012  1.00 45.16           H
ATOM   2182  C   ASN A 141       6.642  22.943  25.496  1.00 45.16           C
ATOM   2183  O   ASN A 141       7.232  21.894  25.251  1.00 45.16           O
ATOM   2184  CB  ASN A 141       4.443  21.785  26.038  1.00 45.16           C
ATOM   2185 1HB  ASN A 141       3.362  21.849  25.970  1.00 45.16           H
ATOM   2186 2HB  ASN A 141       4.784  20.951  25.453  1.00 45.16           H
ATOM   2187  CG  ASN A 141       4.837  21.495  27.408  1.00 45.16           C
ATOM   2188  OD1 ASN A 141       5.877  20.938  27.611  1.00 45.16           O
ATOM   2189  ND2 ASN A 141       3.965  21.722  28.342  1.00 45.16           N
ATOM   2190 1HD2 ASN A 141       4.165  21.412  29.273  1.00 45.16           H
ATOM   2191 2HD2 ASN A 141       3.104  22.214  28.107  1.00 45.16           H
ATOM   2192  N   ALA A 142       7.327  24.046  25.789  1.00 35.15           N
ATOM   2193  H   ALA A 142       6.819  24.873  26.064  1.00 35.15           H
ATOM   2194  CA  ALA A 142       8.800  24.098  25.833  1.00 35.15           C
ATOM   2195  HA  ALA A 142       9.220  23.582  24.968  1.00 35.15           H
ATOM   2196  C   ALA A 142       9.313  23.449  27.108  1.00 35.15           C
ATOM   2197  O   ALA A 142       8.560  23.301  28.037  1.00 35.15           O
ATOM   2198  CB  ALA A 142       9.285  25.557  25.855  1.00 35.15           C
ATOM   2199 1HB  ALA A 142       9.166  26.010  24.887  1.00 35.15           H
ATOM   2200 2HB  ALA A 142      10.340  25.614  26.118  1.00 35.15           H
ATOM   2201 3HB  ALA A 142       8.715  26.119  26.591  1.00 35.15           H
ATOM   2202  N   PHE A 143      10.626  23.276  27.208  1.00 19.28           N
ATOM   2203  H   PHE A 143      11.185  23.395  26.383  1.00 19.28           H
ATOM   2204  CA  PHE A 143      11.309  23.043  28.489  1.00 19.28           C
ATOM   2205  HA  PHE A 143      11.053  22.058  28.877  1.00 19.28           H
ATOM   2206  C   PHE A 143      10.910  24.109  29.498  1.00 19.28           C
ATOM   2207  O   PHE A 143      10.687  25.263  29.119  1.00 19.28           O
ATOM   2208  CB  PHE A 143      12.813  23.158  28.269  1.00 19.28           C
ATOM   2209 1HB  PHE A 143      13.134  22.400  27.555  1.00 19.28           H
ATOM   2210 2HB  PHE A 143      12.982  24.141  27.863  1.00 19.28           H
ATOM   2211  CG  PHE A 143      13.662  23.071  29.495  1.00 19.28           C
ATOM   2212  CD1 PHE A 143      14.039  21.822  29.999  1.00 19.28           C
ATOM   2213  HD1 PHE A 143      13.677  20.919  29.527  1.00 19.28           H
ATOM   2214  CD2 PHE A 143      14.152  24.244  30.106  1.00 19.28           C
ATOM   2215  HD2 PHE A 143      13.859  25.216  29.732  1.00 19.28           H
ATOM   2216  CE1 PHE A 143      14.901  21.729  31.113  1.00 19.28           C
ATOM   2217  HE1 PHE A 143      15.173  20.763  31.506  1.00 19.28           H
ATOM   2218  CE2 PHE A 143      15.038  24.167  31.206  1.00 19.28           C
ATOM   2219  HE2 PHE A 143      15.420  25.069  31.662  1.00 19.28           H
ATOM   2220  CZ  PHE A 143      15.417  22.903  31.708  1.00 19.28           C
ATOM   2221  HZ  PHE A 143      16.091  22.836  32.551  1.00 19.28           H
ATOM   2222  N   ASN A 144      10.896  23.671  30.756  1.00 50.03           N
ATOM   2223  H   ASN A 144      11.234  22.738  30.913  1.00 50.03           H
ATOM   2224  CA  ASN A 144      10.364  24.360  31.937  1.00 50.03           C
ATOM   2225  HA  ASN A 144      10.727  23.821  32.813  1.00 50.03           H
ATOM   2226  C   ASN A 144       8.827  24.364  32.046  1.00 50.03           C
ATOM   2227  O   ASN A 144       8.255  25.210  32.741  1.00 50.03           O
ATOM   2228  CB  ASN A 144      10.914  25.788  32.009  1.00 50.03           C
ATOM   2229 1HB  ASN A 144      11.961  25.791  31.715  1.00 50.03           H
ATOM   2230 2HB  ASN A 144      10.352  26.412  31.317  1.00 50.03           H
ATOM   2231  CG  ASN A 144      10.800  26.389  33.367  1.00 50.03           C
ATOM   2232  OD1 ASN A 144      11.389  25.912  34.318  1.00 50.03           O
ATOM   2233  ND2 ASN A 144      10.066  27.462  33.469  1.00 50.03           N
ATOM   2234 1HD2 ASN A 144      10.019  27.928  34.355  1.00 50.03           H
ATOM   2235 2HD2 ASN A 144       9.525  27.776  32.679  1.00 50.03           H
ATOM   2236  N   PRO A 145       8.123  23.430  31.383  1.00 51.55           N
ATOM   2237  CA  PRO A 145       6.709  23.807  31.324  1.00 51.55           C
ATOM   2238  HA  PRO A 145       6.558  24.868  31.129  1.00 51.55           H
ATOM   2239  C   PRO A 145       6.044  23.333  32.591  1.00 51.55           C
ATOM   2240  O   PRO A 145       6.576  22.426  33.225  1.00 51.55           O
ATOM   2241  CB  PRO A 145       6.199  22.962  30.184  1.00 51.55           C
ATOM   2242 1HB  PRO A 145       5.136  22.781  30.307  1.00 51.55           H
ATOM   2243 2HB  PRO A 145       6.404  23.441  29.229  1.00 51.55           H
ATOM   2244  CG  PRO A 145       7.000  21.665  30.364  1.00 51.55           C
ATOM   2245 1HG  PRO A 145       6.526  21.032  31.111  1.00 51.55           H
ATOM   2246 2HG  PRO A 145       7.121  21.111  29.452  1.00 51.55           H
ATOM   2247  CD  PRO A 145       8.338  22.075  30.826  1.00 51.55           C
ATOM   2248 1HD  PRO A 145       8.694  21.394  31.598  1.00 51.55           H
ATOM   2249 2HD  PRO A 145       9.029  22.096  29.991  1.00 51.55           H
ATOM   2250  N   ILE A 146       4.870  23.858  32.918  1.00 53.01           N
ATOM   2251  H   ILE A 146       4.544  24.680  32.427  1.00 53.01           H
ATOM   2252  CA  ILE A 146       4.006  23.288  33.958  1.00 53.01           C
ATOM   2253  HA  ILE A 146       3.349  24.092  34.286  1.00 53.01           H
ATOM   2254  C   ILE A 146       4.776  22.850  35.206  1.00 53.01           C
ATOM   2255  O   ILE A 146       4.448  21.842  35.814  1.00 53.01           O
ATOM   2256  CB  ILE A 146       3.074  22.147  33.380  1.00 53.01           C
ATOM   2257  HB  ILE A 146       2.469  21.761  34.190  1.00 53.01           H
ATOM   2258  CG1 ILE A 146       3.828  20.952  32.757  1.00 53.01           C
ATOM   2259 1HG1 ILE A 146       4.295  21.279  31.832  1.00 53.01           H
ATOM   2260 2HG1 ILE A 146       4.616  20.641  33.443  1.00 53.01           H
ATOM   2261  CG2 ILE A 146       2.122  22.751  32.354  1.00 53.01           C
ATOM   2262 1HG2 ILE A 146       1.371  22.018  32.057  1.00 53.01           H
ATOM   2263 2HG2 ILE A 146       2.666  23.072  31.463  1.00 53.01           H
ATOM   2264 3HG2 ILE A 146       1.605  23.600  32.796  1.00 53.01           H
ATOM   2265  CD1 ILE A 146       2.972  19.718  32.443  1.00 53.01           C
ATOM   2266 1HD1 ILE A 146       3.618  18.923  32.069  1.00 53.01           H
ATOM   2267 2HD1 ILE A 146       2.230  19.952  31.679  1.00 53.01           H
ATOM   2268 3HD1 ILE A 146       2.472  19.374  33.348  1.00 53.01           H
ATOM   2269  N   TYR A 147       5.812  23.612  35.547  1.00  9.87           N
ATOM   2270  H   TYR A 147       5.962  24.487  35.071  1.00  9.87           H
ATOM   2271  CA  TYR A 147       6.884  23.136  36.415  1.00  9.87           C
ATOM   2272  HA  TYR A 147       7.350  22.254  35.974  1.00  9.87           H
ATOM   2273  C   TYR A 147       6.289  22.749  37.743  1.00  9.87           C
ATOM   2274  O   TYR A 147       6.438  21.641  38.239  1.00  9.87           O
ATOM   2275  CB  TYR A 147       7.920  24.256  36.572  1.00  9.87           C
ATOM   2276 1HB  TYR A 147       8.316  24.500  35.586  1.00  9.87           H
ATOM   2277 2HB  TYR A 147       7.425  25.143  36.966  1.00  9.87           H
ATOM   2278  CG  TYR A 147       9.076  23.917  37.484  1.00  9.87           C
ATOM   2279  CD1 TYR A 147      10.148  23.129  37.025  1.00  9.87           C
ATOM   2280  HD1 TYR A 147      10.141  22.747  36.014  1.00  9.87           H
ATOM   2281  CD2 TYR A 147       9.115  24.400  38.809  1.00  9.87           C
ATOM   2282  HD2 TYR A 147       8.306  25.008  39.186  1.00  9.87           H
ATOM   2283  CE1 TYR A 147      11.251  22.836  37.873  1.00  9.87           C
ATOM   2284  HE1 TYR A 147      12.067  22.227  37.519  1.00  9.87           H
ATOM   2285  CE2 TYR A 147      10.213  24.108  39.660  1.00  9.87           C
ATOM   2286  HE2 TYR A 147      10.226  24.486  40.670  1.00  9.87           H
ATOM   2287  CZ  TYR A 147      11.274  23.335  39.177  1.00  9.87           C
ATOM   2288  OH  TYR A 147      12.352  23.071  39.983  1.00  9.87           O
ATOM   2289  HH  TYR A 147      12.222  23.396  40.872  1.00  9.87           H
ATOM   2290  N   ASP A 148       5.493  23.662  38.264  1.00  6.11           N
ATOM   2291  H   ASP A 148       5.385  24.555  37.814  1.00  6.11           H
ATOM   2292  CA  ASP A 148       4.898  23.437  39.561  1.00  6.11           C
ATOM   2293  HA  ASP A 148       5.694  23.154  40.254  1.00  6.11           H
ATOM   2294  C   ASP A 148       3.893  22.299  39.477  1.00  6.11           C
ATOM   2295  O   ASP A 148       3.816  21.477  40.372  1.00  6.11           O
ATOM   2296  CB  ASP A 148       4.240  24.718  40.067  1.00  6.11           C
ATOM   2297 1HB  ASP A 148       3.426  24.992  39.393  1.00  6.11           H
ATOM   2298 2HB  ASP A 148       3.846  24.535  41.060  1.00  6.11           H
ATOM   2299  CG  ASP A 148       5.207  25.870  40.151  1.00  6.11           C
ATOM   2300  OD1 ASP A 148       6.393  25.625  40.430  1.00  6.11           O
ATOM   2301  OD2 ASP A 148       4.806  26.985  39.760  1.00  6.11           O
ATOM   2302  N   LEU A 149       3.124  22.213  38.400  1.00 14.22           N
ATOM   2303  H   LEU A 149       3.307  22.834  37.627  1.00 14.22           H
ATOM   2304  CA  LEU A 149       2.081  21.191  38.268  1.00 14.22           C
ATOM   2305  HA  LEU A 149       1.403  21.245  39.110  1.00 14.22           H
ATOM   2306  C   LEU A 149       2.696  19.815  38.262  1.00 14.22           C
ATOM   2307  O   LEU A 149       2.149  18.913  38.882  1.00 14.22           O
ATOM   2308  CB  LEU A 149       1.274  21.373  36.991  1.00 14.22           C
ATOM   2309 1HB  LEU A 149       1.960  21.431  36.157  1.00 14.22           H
ATOM   2310 2HB  LEU A 149       0.628  20.509  36.840  1.00 14.22           H
ATOM   2311  CG  LEU A 149       0.416  22.635  37.045  1.00 14.22           C
ATOM   2312  HG  LEU A 149       0.825  23.308  37.797  1.00 14.22           H
ATOM   2313  CD1 LEU A 149       0.483  23.353  35.722  1.00 14.22           C
ATOM   2314 1HD1 LEU A 149      -0.117  24.258  35.774  1.00 14.22           H
ATOM   2315 2HD1 LEU A 149       0.108  22.711  34.921  1.00 14.22           H
ATOM   2316 3HD1 LEU A 149       1.511  23.633  35.510  1.00 14.22           H
ATOM   2317  CD2 LEU A 149      -1.002  22.285  37.464  1.00 14.22           C
ATOM   2318 1HD2 LEU A 149      -1.588  23.202  37.554  1.00 14.22           H
ATOM   2319 2HD2 LEU A 149      -1.001  21.790  38.430  1.00 14.22           H
ATOM   2320 3HD2 LEU A 149      -1.467  21.638  36.719  1.00 14.22           H
ATOM   2321  N   TYR A 150       3.829  19.688  37.601  1.00 -6.74           N
ATOM   2322  H   TYR A 150       4.217  20.489  37.101  1.00 -6.74           H
ATOM   2323  CA  TYR A 150       4.576  18.448  37.560  1.00 -6.74           C
ATOM   2324  HA  TYR A 150       3.921  17.629  37.269  1.00 -6.74           H
ATOM   2325  C   TYR A 150       5.176  18.117  38.921  1.00 -6.74           C
ATOM   2326  O   TYR A 150       5.081  16.980  39.364  1.00 -6.74           O
ATOM   2327  CB  TYR A 150       5.689  18.587  36.530  1.00 -6.74           C
ATOM   2328 1HB  TYR A 150       5.250  18.717  35.541  1.00 -6.74           H
ATOM   2329 2HB  TYR A 150       6.282  19.469  36.766  1.00 -6.74           H
ATOM   2330  CG  TYR A 150       6.602  17.393  36.527  1.00 -6.74           C
ATOM   2331  CD1 TYR A 150       6.296  16.250  35.762  1.00 -6.74           C
ATOM   2332  HD1 TYR A 150       5.401  16.231  35.157  1.00 -6.74           H
ATOM   2333  CD2 TYR A 150       7.771  17.390  37.316  1.00 -6.74           C
ATOM   2334  HD2 TYR A 150       8.022  18.253  37.924  1.00 -6.74           H
ATOM   2335  CE1 TYR A 150       7.162  15.124  35.771  1.00 -6.74           C
ATOM   2336  HE1 TYR A 150       6.932  14.256  35.174  1.00 -6.74           H
ATOM   2337  CE2 TYR A 150       8.624  16.268  37.340  1.00 -6.74           C
ATOM   2338  HE2 TYR A 150       9.510  16.275  37.958  1.00 -6.74           H
ATOM   2339  CZ  TYR A 150       8.324  15.156  36.553  1.00 -6.74           C
ATOM   2340  OH  TYR A 150       9.192  14.096  36.543  1.00 -6.74           O
ATOM   2341  HH  TYR A 150       8.893  13.378  35.974  1.00 -6.74           H
ATOM   2342  N   GLU A 151       5.741  19.093  39.617  1.00-14.33           N
ATOM   2343  H   GLU A 151       5.840  20.024  39.210  1.00-14.33           H
ATOM   2344  CA  GLU A 151       6.293  18.845  40.950  1.00-14.33           C
ATOM   2345  HA  GLU A 151       7.069  18.080  40.882  1.00-14.33           H
ATOM   2346  C   GLU A 151       5.212  18.334  41.887  1.00-14.33           C
ATOM   2347  O   GLU A 151       5.383  17.368  42.623  1.00-14.33           O
ATOM   2348  CB  GLU A 151       6.881  20.135  41.535  1.00-14.33           C
ATOM   2349 1HB  GLU A 151       6.167  20.945  41.397  1.00-14.33           H
ATOM   2350 2HB  GLU A 151       7.026  19.993  42.605  1.00-14.33           H
ATOM   2351  CG  GLU A 151       8.207  20.533  40.922  1.00-14.33           C
ATOM   2352 1HG  GLU A 151       8.086  20.669  39.850  1.00-14.33           H
ATOM   2353 2HG  GLU A 151       8.540  21.474  41.363  1.00-14.33           H
ATOM   2354  CD  GLU A 151       9.248  19.466  41.172  1.00-14.33           C
ATOM   2355  OE1 GLU A 151       9.541  19.208  42.369  1.00-14.33           O
ATOM   2356  OE2 GLU A 151       9.726  18.845  40.202  1.00-14.33           O
ATOM   2357  N   LYS A 152       4.049  18.955  41.834  1.00 30.04           N
ATOM   2358  H   LYS A 152       3.952  19.752  41.205  1.00 30.04           H
ATOM   2359  CA  LYS A 152       2.933  18.526  42.670  1.00 30.04           C
ATOM   2360  HA  LYS A 152       3.264  18.442  43.705  1.00 30.04           H
ATOM   2361  C   LYS A 152       2.408  17.174  42.242  1.00 30.04           C
ATOM   2362  O   LYS A 152       2.028  16.356  43.076  1.00 30.04           O
ATOM   2363  CB  LYS A 152       1.837  19.564  42.573  1.00 30.04           C
ATOM   2364 1HB  LYS A 152       1.577  19.696  41.523  1.00 30.04           H
ATOM   2365 2HB  LYS A 152       0.963  19.219  43.123  1.00 30.04           H
ATOM   2366  CG  LYS A 152       2.305  20.864  43.164  1.00 30.04           C
ATOM   2367 1HG  LYS A 152       2.456  20.722  44.234  1.00 30.04           H
ATOM   2368 2HG  LYS A 152       3.243  21.189  42.726  1.00 30.04           H
ATOM   2369  CD  LYS A 152       1.303  21.916  42.963  1.00 30.04           C
ATOM   2370 1HD  LYS A 152       0.351  21.519  43.310  1.00 30.04           H
ATOM   2371 2HD  LYS A 152       1.590  22.747  43.603  1.00 30.04           H
ATOM   2372  CE  LYS A 152       1.134  22.455  41.543  1.00 30.04           C
ATOM   2373 1HE  LYS A 152       1.770  21.900  40.880  1.00 30.04           H
ATOM   2374 2HE  LYS A 152       0.104  22.311  41.215  1.00 30.04           H
ATOM   2375  NZ  LYS A 152       1.480  23.922  41.494  1.00 30.04           N
ATOM   2376 1HZ  LYS A 152       1.452  24.265  40.545  1.00 30.04           H
ATOM   2377 2HZ  LYS A 152       2.416  24.072  41.860  1.00 30.04           H
ATOM   2378 3HZ  LYS A 152       0.840  24.463  42.059  1.00 30.04           H
ATOM   2379  N   LEU A 153       2.411  16.942  40.938  1.00 11.41           N
ATOM   2380  H   LEU A 153       2.734  17.664  40.302  1.00 11.41           H
ATOM   2381  CA  LEU A 153       2.001  15.662  40.383  1.00 11.41           C
ATOM   2382  HA  LEU A 153       1.031  15.400  40.790  1.00 11.41           H
ATOM   2383  C   LEU A 153       2.979  14.590  40.789  1.00 11.41           C
ATOM   2384  O   LEU A 153       2.528  13.495  40.905  1.00 11.41           O
ATOM   2385  CB  LEU A 153       1.900  15.657  38.851  1.00 11.41           C
ATOM   2386 1HB  LEU A 153       1.193  16.427  38.568  1.00 11.41           H
ATOM   2387 2HB  LEU A 153       2.874  15.942  38.461  1.00 11.41           H
ATOM   2388  CG  LEU A 153       1.497  14.348  38.127  1.00 11.41           C
ATOM   2389  HG  LEU A 153       2.236  13.585  38.360  1.00 11.41           H
ATOM   2390  CD1 LEU A 153       0.122  13.799  38.524  1.00 11.41           C
ATOM   2391 1HD1 LEU A 153      -0.179  13.010  37.834  1.00 11.41           H
ATOM   2392 2HD1 LEU A 153      -0.620  14.595  38.512  1.00 11.41           H
ATOM   2393 3HD1 LEU A 153       0.212  13.359  39.510  1.00 11.41           H
ATOM   2394  CD2 LEU A 153       1.527  14.544  36.625  1.00 11.41           C
ATOM   2395 1HD2 LEU A 153       1.341  13.593  36.124  1.00 11.41           H
ATOM   2396 2HD2 LEU A 153       2.515  14.895  36.323  1.00 11.41           H
ATOM   2397 3HD2 LEU A 153       0.775  15.266  36.314  1.00 11.41           H
ATOM   2398  N   SER A 154       4.260  14.851  40.995  1.00 -9.89           N
ATOM   2399  H   SER A 154       4.626  15.779  40.785  1.00 -9.89           H
ATOM   2400  CA  SER A 154       5.183  13.806  41.448  1.00 -9.89           C
ATOM   2401  HA  SER A 154       4.909  12.866  40.970  1.00 -9.89           H
ATOM   2402  C   SER A 154       5.168  13.593  42.959  1.00 -9.89           C
ATOM   2403  O   SER A 154       5.266  12.465  43.443  1.00 -9.89           O
ATOM   2404  CB  SER A 154       6.611  14.151  41.034  1.00 -9.89           C
ATOM   2405 1HB  SER A 154       6.903  15.102  41.483  1.00 -9.89           H
ATOM   2406 2HB  SER A 154       7.283  13.368  41.386  1.00 -9.89           H
ATOM   2407  OG  SER A 154       6.703  14.247  39.624  1.00 -9.89           O
ATOM   2408  HG  SER A 154       6.444  15.139  39.359  1.00 -9.89           H
ATOM   2409  N   ARG A 155       5.026  14.668  43.725  1.00 -2.33           N
ATOM   2410  H   ARG A 155       4.942  15.585  43.283  1.00 -2.33           H
ATOM   2411  CA  ARG A 155       5.036  14.577  45.195  1.00 -2.33           C
ATOM   2412  HA  ARG A 155       5.946  14.081  45.528  1.00 -2.33           H
ATOM   2413  C   ARG A 155       3.868  13.754  45.691  1.00 -2.33           C
ATOM   2414  O   ARG A 155       3.946  13.032  46.670  1.00 -2.33           O
ATOM   2415  CB  ARG A 155       4.955  15.977  45.807  1.00 -2.33           C
ATOM   2416 1HB  ARG A 155       4.145  16.516  45.315  1.00 -2.33           H
ATOM   2417 2HB  ARG A 155       4.717  15.892  46.868  1.00 -2.33           H
ATOM   2418  CG  ARG A 155       6.245  16.773  45.666  1.00 -2.33           C
ATOM   2419 1HG  ARG A 155       6.975  16.420  46.394  1.00 -2.33           H
ATOM   2420 2HG  ARG A 155       6.652  16.625  44.667  1.00 -2.33           H
ATOM   2421  CD  ARG A 155       5.989  18.256  45.863  1.00 -2.33           C
ATOM   2422 1HD  ARG A 155       5.179  18.556  45.197  1.00 -2.33           H
ATOM   2423 2HD  ARG A 155       5.687  18.437  46.896  1.00 -2.33           H
ATOM   2424  NE  ARG A 155       7.182  19.054  45.540  1.00 -2.33           N
ATOM   2425  HE  ARG A 155       8.024  18.546  45.308  1.00 -2.33           H
ATOM   2426  CZ  ARG A 155       7.249  20.377  45.472  1.00 -2.33           C
ATOM   2427  NH1 ARG A 155       8.396  20.931  45.202  1.00 -2.33           N
ATOM   2428 1HH1 ARG A 155       9.189  20.350  44.960  1.00 -2.33           H
ATOM   2429 2HH1 ARG A 155       8.478  21.932  45.167  1.00 -2.33           H
ATOM   2430  NH2 ARG A 155       6.216  21.167  45.641  1.00 -2.33           N
ATOM   2431 1HH2 ARG A 155       5.318  20.774  45.861  1.00 -2.33           H
ATOM   2432 2HH2 ARG A 155       6.320  22.165  45.543  1.00 -2.33           H
ATOM   2433  N   LYS A 156       2.773  13.849  44.974  1.00 48.69           N
ATOM   2434  H   LYS A 156       2.761  14.473  44.176  1.00 48.69           H
ATOM   2435  CA  LYS A 156       1.569  13.121  45.322  1.00 48.69           C
ATOM   2436  HA  LYS A 156       1.349  13.335  46.369  1.00 48.69           H
ATOM   2437  C   LYS A 156       1.566  11.574  45.217  1.00 48.69           C
ATOM   2438  O   LYS A 156       1.285  10.949  46.222  1.00 48.69           O
ATOM   2439  CB  LYS A 156       0.529  13.814  44.483  1.00 48.69           C
ATOM   2440 1HB  LYS A 156       0.318  14.788  44.920  1.00 48.69           H
ATOM   2441 2HB  LYS A 156       0.976  13.992  43.508  1.00 48.69           H
ATOM   2442  CG  LYS A 156      -0.711  13.084  44.296  1.00 48.69           C
ATOM   2443 1HG  LYS A 156      -0.542  12.074  43.933  1.00 48.69           H
ATOM   2444 2HG  LYS A 156      -1.270  13.060  45.230  1.00 48.69           H
ATOM   2445  CD  LYS A 156      -1.435  13.843  43.279  1.00 48.69           C
ATOM   2446 1HD  LYS A 156      -2.423  13.529  43.373  1.00 48.69           H
ATOM   2447 2HD  LYS A 156      -1.407  14.899  43.520  1.00 48.69           H
ATOM   2448  CE  LYS A 156      -1.153  13.601  41.847  1.00 48.69           C
ATOM   2449 1HE  LYS A 156      -0.246  14.122  41.541  1.00 48.69           H
ATOM   2450 2HE  LYS A 156      -1.072  12.529  41.655  1.00 48.69           H
ATOM   2451  NZ  LYS A 156      -2.383  14.159  41.184  1.00 48.69           N
ATOM   2452 1HZ  LYS A 156      -2.293  14.099  40.180  1.00 48.69           H
ATOM   2453 2HZ  LYS A 156      -2.512  15.123  41.466  1.00 48.69           H
ATOM   2454 3HZ  LYS A 156      -3.193  13.630  41.479  1.00 48.69           H
ATOM   2455  N   PRO A 157       1.925  10.934  44.075  1.00 36.73           N
ATOM   2456  CA  PRO A 157       2.217   9.499  44.014  1.00 36.73           C
ATOM   2457  HA  PRO A 157       1.342   8.908  44.248  1.00 36.73           H
ATOM   2458  C   PRO A 157       3.369   9.102  44.891  1.00 36.73           C
ATOM   2459  O   PRO A 157       3.403   7.981  45.360  1.00 36.73           O
ATOM   2460  CB  PRO A 157       2.626   9.271  42.555  1.00 36.73           C
ATOM   2461 1HB  PRO A 157       3.704   9.393  42.438  1.00 36.73           H
ATOM   2462 2HB  PRO A 157       2.316   8.282  42.219  1.00 36.73           H
ATOM   2463  CG  PRO A 157       1.937  10.275  41.841  1.00 36.73           C
ATOM   2464 1HG  PRO A 157       2.396  10.452  40.868  1.00 36.73           H
ATOM   2465 2HG  PRO A 157       0.885  10.007  41.733  1.00 36.73           H
ATOM   2466  CD  PRO A 157       2.088  11.454  42.720  1.00 36.73           C
ATOM   2467 1HD  PRO A 157       3.076  11.892  42.606  1.00 36.73           H
ATOM   2468 2HD  PRO A 157       1.313  12.173  42.482  1.00 36.73           H
ATOM   2469  N   LYS A 158       4.311  10.004  45.131  1.00 11.51           N
ATOM   2470  H   LYS A 158       4.321  10.898  44.651  1.00 11.51           H
ATOM   2471  CA  LYS A 158       5.352   9.691  46.098  1.00 11.51           C
ATOM   2472  HA  LYS A 158       5.831   8.754  45.810  1.00 11.51           H
ATOM   2473  C   LYS A 158       4.714   9.469  47.461  1.00 11.51           C
ATOM   2474  O   LYS A 158       5.022   8.496  48.106  1.00 11.51           O
ATOM   2475  CB  LYS A 158       6.403  10.795  46.161  1.00 11.51           C
ATOM   2476 1HB  LYS A 158       6.819  10.944  45.164  1.00 11.51           H
ATOM   2477 2HB  LYS A 158       5.934  11.717  46.480  1.00 11.51           H
ATOM   2478  CG  LYS A 158       7.521  10.485  47.122  1.00 11.51           C
ATOM   2479 1HG  LYS A 158       7.110  10.295  48.112  1.00 11.51           H
ATOM   2480 2HG  LYS A 158       8.054   9.599  46.779  1.00 11.51           H
ATOM   2481  CD  LYS A 158       8.478  11.642  47.217  1.00 11.51           C
ATOM   2482 1HD  LYS A 158       8.907  11.839  46.233  1.00 11.51           H
ATOM   2483 2HD  LYS A 158       7.944  12.525  47.569  1.00 11.51           H
ATOM   2484  CE  LYS A 158       9.575  11.282  48.198  1.00 11.51           C
ATOM   2485 1HE  LYS A 158       9.127  11.059  49.170  1.00 11.51           H
ATOM   2486 2HE  LYS A 158      10.091  10.386  47.843  1.00 11.51           H
ATOM   2487  NZ  LYS A 158      10.549  12.404  48.336  1.00 11.51           N
ATOM   2488 1HZ  LYS A 158      11.264  12.145  49.002  1.00 11.51           H
ATOM   2489 2HZ  LYS A 158      10.068  13.229  48.666  1.00 11.51           H
ATOM   2490 3HZ  LYS A 158      10.972  12.595  47.439  1.00 11.51           H
ATOM   2491  N   TRP A 159       3.824  10.348  47.894  1.00 -8.59           N
ATOM   2492  H   TRP A 159       3.600  11.164  47.334  1.00 -8.59           H
ATOM   2493  CA  TRP A 159       3.179  10.208  49.203  1.00 -8.59           C
ATOM   2494  HA  TRP A 159       3.922   9.892  49.936  1.00 -8.59           H
ATOM   2495  C   TRP A 159       2.055   9.177  49.251  1.00 -8.59           C
ATOM   2496  O   TRP A 159       1.619   8.789  50.330  1.00 -8.59           O
ATOM   2497  CB  TRP A 159       2.611  11.555  49.641  1.00 -8.59           C
ATOM   2498 1HB  TRP A 159       1.945  11.926  48.862  1.00 -8.59           H
ATOM   2499 2HB  TRP A 159       2.028  11.406  50.549  1.00 -8.59           H
ATOM   2500  CG  TRP A 159       3.657  12.596  49.933  1.00 -8.59           C
ATOM   2501  CD1 TRP A 159       5.010  12.429  50.011  1.00 -8.59           C
ATOM   2502  HD1 TRP A 159       5.508  11.483  49.846  1.00 -8.59           H
ATOM   2503  CD2 TRP A 159       3.427  13.982  50.230  1.00 -8.59           C
ATOM   2504  NE1 TRP A 159       5.640  13.597  50.345  1.00 -8.59           N
ATOM   2505  HE1 TRP A 159       6.631  13.695  50.486  1.00 -8.59           H
ATOM   2506  CE2 TRP A 159       4.696  14.578  50.484  1.00 -8.59           C
ATOM   2507  CE3 TRP A 159       2.269  14.780  50.335  1.00 -8.59           C
ATOM   2508  HE3 TRP A 159       1.294  14.351  50.156  1.00 -8.59           H
ATOM   2509  CZ2 TRP A 159       4.834  15.935  50.839  1.00 -8.59           C
ATOM   2510  HZ2 TRP A 159       5.806  16.360  51.038  1.00 -8.59           H
ATOM   2511  CZ3 TRP A 159       2.402  16.147  50.690  1.00 -8.59           C
ATOM   2512  HZ3 TRP A 159       1.522  16.767  50.778  1.00 -8.59           H
ATOM   2513  CH2 TRP A 159       3.690  16.708  50.938  1.00 -8.59           C
ATOM   2514  HH2 TRP A 159       3.771  17.748  51.216  1.00 -8.59           H
ATOM   2515  N   THR A 160       1.610   8.719  48.090  1.00 31.66           N
ATOM   2516  H   THR A 160       1.964   9.126  47.237  1.00 31.66           H
ATOM   2517  CA  THR A 160       0.614   7.651  47.977  1.00 31.66           C
ATOM   2518  HA  THR A 160      -0.321   7.977  48.430  1.00 31.66           H
ATOM   2519  C   THR A 160       1.075   6.394  48.718  1.00 31.66           C
ATOM   2520  O   THR A 160       0.250   5.652  49.257  1.00 31.66           O
ATOM   2521  CB  THR A 160       0.362   7.333  46.474  1.00 31.66           C
ATOM   2522  HB  THR A 160       1.303   7.087  45.993  1.00 31.66           H
ATOM   2523  OG1 THR A 160      -0.228   8.473  45.844  1.00 31.66           O
ATOM   2524  HG1 THR A 160      -0.485   8.211  44.963  1.00 31.66           H
ATOM   2525  CG2 THR A 160      -0.596   6.214  46.227  1.00 31.66           C
ATOM   2526 1HG2 THR A 160      -0.784   6.114  45.159  1.00 31.66           H
ATOM   2527 2HG2 THR A 160      -1.520   6.432  46.745  1.00 31.66           H
ATOM   2528 3HG2 THR A 160      -0.177   5.278  46.600  1.00 31.66           H
ATOM   2529  N   GLU A 161       2.381   6.178  48.799  1.00 23.54           N
ATOM   2530  H   GLU A 161       3.043   6.838  48.404  1.00 23.54           H
ATOM   2531  CA  GLU A 161       2.931   5.021  49.495  1.00 23.54           C
ATOM   2532  HA  GLU A 161       2.268   4.759  50.318  1.00 23.54           H
ATOM   2533  C   GLU A 161       4.304   5.333  50.097  1.00 23.54           C
ATOM   2534  O   GLU A 161       4.815   6.436  49.987  1.00 23.54           O
ATOM   2535  CB  GLU A 161       2.987   3.825  48.540  1.00 23.54           C
ATOM   2536 1HB  GLU A 161       3.300   2.944  49.101  1.00 23.54           H
ATOM   2537 2HB  GLU A 161       1.976   3.643  48.176  1.00 23.54           H
ATOM   2538  CG  GLU A 161       3.900   3.985  47.334  1.00 23.54           C
ATOM   2539 1HG  GLU A 161       3.597   4.862  46.760  1.00 23.54           H
ATOM   2540 2HG  GLU A 161       4.926   4.125  47.678  1.00 23.54           H
ATOM   2541  CD  GLU A 161       3.832   2.758  46.440  1.00 23.54           C
ATOM   2542  OE1 GLU A 161       2.740   2.481  45.890  1.00 23.54           O
ATOM   2543  OE2 GLU A 161       4.849   2.043  46.309  1.00 23.54           O
ATOM   2544  N   TYR A 162       4.890   4.378  50.801  1.00-29.14           N
ATOM   2545  H   TYR A 162       4.467   3.470  50.851  1.00-29.14           H
ATOM   2546  CA  TYR A 162       6.168   4.603  51.474  1.00-29.14           C
ATOM   2547  HA  TYR A 162       6.200   5.624  51.854  1.00-29.14           H
ATOM   2548  C   TYR A 162       7.351   4.405  50.532  1.00-29.14           C
ATOM   2549  O   TYR A 162       7.296   3.592  49.616  1.00-29.14           O
ATOM   2550  CB  TYR A 162       6.295   3.641  52.652  1.00-29.14           C
ATOM   2551 1HB  TYR A 162       6.150   2.620  52.300  1.00-29.14           H
ATOM   2552 2HB  TYR A 162       7.300   3.727  53.067  1.00-29.14           H
ATOM   2553  CG  TYR A 162       5.299   3.945  53.749  1.00-29.14           C
ATOM   2554  CD1 TYR A 162       4.067   3.260  53.829  1.00-29.14           C
ATOM   2555  HD1 TYR A 162       3.825   2.497  53.104  1.00-29.14           H
ATOM   2556  CD2 TYR A 162       5.583   4.934  54.713  1.00-29.14           C
ATOM   2557  HD2 TYR A 162       6.517   5.478  54.666  1.00-29.14           H
ATOM   2558  CE1 TYR A 162       3.132   3.566  54.857  1.00-29.14           C
ATOM   2559  HE1 TYR A 162       2.186   3.048  54.910  1.00-29.14           H
ATOM   2560  CE2 TYR A 162       4.655   5.234  55.746  1.00-29.14           C
ATOM   2561  HE2 TYR A 162       4.886   5.991  56.480  1.00-29.14           H
ATOM   2562  CZ  TYR A 162       3.440   4.545  55.805  1.00-29.14           C
ATOM   2563  OH  TYR A 162       2.545   4.825  56.804  1.00-29.14           O
ATOM   2564  HH  TYR A 162       2.862   5.502  57.404  1.00-29.14           H
ATOM   2565  N   THR A 163       8.444   5.111  50.786  1.00 20.42           N
ATOM   2566  H   THR A 163       8.474   5.739  51.576  1.00 20.42           H
ATOM   2567  CA  THR A 163       9.636   5.039  49.943  1.00 20.42           C
ATOM   2568  HA  THR A 163       9.495   4.278  49.177  1.00 20.42           H
ATOM   2569  C   THR A 163      10.860   4.649  50.764  1.00 20.42           C
ATOM   2570  O   THR A 163      10.834   4.671  51.989  1.00 20.42           O
ATOM   2571  CB  THR A 163       9.870   6.396  49.232  1.00 20.42           C
ATOM   2572  HB  THR A 163      10.789   6.349  48.648  1.00 20.42           H
ATOM   2573  OG1 THR A 163       9.948   7.461  50.186  1.00 20.42           O
ATOM   2574  HG1 THR A 163      10.629   7.276  50.839  1.00 20.42           H
ATOM   2575  CG2 THR A 163       8.704   6.740  48.309  1.00 20.42           C
ATOM   2576 1HG2 THR A 163       8.964   7.610  47.713  1.00 20.42           H
ATOM   2577 2HG2 THR A 163       7.812   6.967  48.899  1.00 20.42           H
ATOM   2578 3HG2 THR A 163       8.484   5.903  47.645  1.00 20.42           H
ATOM   2579  N   GLN A 164      11.938   4.266  50.094  1.00 12.96           N
ATOM   2580  H   GLN A 164      11.924   4.251  49.088  1.00 12.96           H
ATOM   2581  CA  GLN A 164      13.181   3.905  50.777  1.00 12.96           C
ATOM   2582  HA  GLN A 164      12.945   3.468  51.748  1.00 12.96           H
ATOM   2583  C   GLN A 164      14.039   5.146  51.017  1.00 12.96           C
ATOM   2584  O   GLN A 164      14.791   5.574  50.144  1.00 12.96           O
ATOM   2585  CB  GLN A 164      13.967   2.878  49.955  1.00 12.96           C
ATOM   2586 1HB  GLN A 164      14.137   3.280  48.956  1.00 12.96           H
ATOM   2587 2HB  GLN A 164      14.935   2.725  50.432  1.00 12.96           H
ATOM   2588  CG  GLN A 164      13.278   1.520  49.828  1.00 12.96           C
ATOM   2589 1HG  GLN A 164      12.317   1.642  49.329  1.00 12.96           H
ATOM   2590 2HG  GLN A 164      13.902   0.866  49.220  1.00 12.96           H
ATOM   2591  CD  GLN A 164      13.057   0.859  51.175  1.00 12.96           C
ATOM   2592  OE1 GLN A 164      13.897   0.929  52.057  1.00 12.96           O
ATOM   2593  NE2 GLN A 164      11.921   0.237  51.352  1.00 12.96           N
ATOM   2594 1HE2 GLN A 164      11.752  -0.194  52.245  1.00 12.96           H
ATOM   2595 2HE2 GLN A 164      11.243   0.190  50.614  1.00 12.96           H
ATOM   2596  N   ASP A 165      13.900   5.743  52.190  1.00 11.68           N
ATOM   2597  H   ASP A 165      13.216   5.393  52.852  1.00 11.68           H
ATOM   2598  CA  ASP A 165      14.591   6.997  52.503  1.00 11.68           C
ATOM   2599  HA  ASP A 165      14.464   7.678  51.661  1.00 11.68           H
ATOM   2600  C   ASP A 165      16.084   6.862  52.775  1.00 11.68           C
ATOM   2601  O   ASP A 165      16.883   7.675  52.333  1.00 11.68           O
ATOM   2602  CB  ASP A 165      13.938   7.623  53.732  1.00 11.68           C
ATOM   2603 1HB  ASP A 165      13.975   6.904  54.552  1.00 11.68           H
ATOM   2604 2HB  ASP A 165      14.496   8.514  54.020  1.00 11.68           H
ATOM   2605  CG  ASP A 165      12.496   8.002  53.475  1.00 11.68           C
ATOM   2606  OD1 ASP A 165      12.231   8.730  52.490  1.00 11.68           O
ATOM   2607  OD2 ASP A 165      11.620   7.517  54.218  1.00 11.68           O
ATOM   2608  N   VAL A 166      16.483   5.816  53.484  1.00-18.90           N
ATOM   2609  H   VAL A 166      15.801   5.149  53.806  1.00-18.90           H
ATOM   2610  CA  VAL A 166      17.892   5.629  53.858  1.00-18.90           C
ATOM   2611  HA  VAL A 166      18.290   6.583  54.206  1.00-18.90           H
ATOM   2612  C   VAL A 166      18.753   5.194  52.675  1.00-18.90           C
ATOM   2613  O   VAL A 166      19.975   5.182  52.748  1.00-18.90           O
ATOM   2614  CB  VAL A 166      18.035   4.597  55.010  1.00-18.90           C
ATOM   2615  HB  VAL A 166      19.091   4.490  55.252  1.00-18.90           H
ATOM   2616  CG1 VAL A 166      17.307   5.101  56.268  1.00-18.90           C
ATOM   2617 1HG1 VAL A 166      17.479   4.405  57.090  1.00-18.90           H
ATOM   2618 2HG1 VAL A 166      16.234   5.188  56.092  1.00-18.90           H
ATOM   2619 3HG1 VAL A 166      17.705   6.076  56.555  1.00-18.90           H
ATOM   2620  CG2 VAL A 166      17.478   3.213  54.614  1.00-18.90           C
ATOM   2621 1HG2 VAL A 166      17.648   2.510  55.431  1.00-18.90           H
ATOM   2622 2HG2 VAL A 166      18.005   2.838  53.735  1.00-18.90           H
ATOM   2623 3HG2 VAL A 166      16.409   3.259  54.406  1.00-18.90           H
ATOM   2624  N   ALA A 167      18.087   4.847  51.582  1.00 21.16           N
ATOM   2625  H   ALA A 167      17.082   4.888  51.590  1.00 21.16           H
ATOM   2626  CA  ALA A 167      18.755   4.440  50.353  1.00 21.16           C
ATOM   2627  HA  ALA A 167      19.779   4.140  50.581  1.00 21.16           H
ATOM   2628  C   ALA A 167      18.806   5.602  49.354  1.00 21.16           C
ATOM   2629  O   ALA A 167      19.364   5.473  48.265  1.00 21.16           O
ATOM   2630  CB  ALA A 167      18.010   3.242  49.748  1.00 21.16           C
ATOM   2631 1HB  ALA A 167      17.957   2.432  50.477  1.00 21.16           H
ATOM   2632 2HB  ALA A 167      18.547   2.895  48.864  1.00 21.16           H
ATOM   2633 3HB  ALA A 167      17.003   3.543  49.457  1.00 21.16           H
ATOM   2634  N   ARG A 168      18.171   6.718  49.691  1.00 10.59           N
ATOM   2635  H   ARG A 168      17.745   6.803  50.607  1.00 10.59           H
ATOM   2636  CA  ARG A 168      18.114   7.864  48.783  1.00 10.59           C
ATOM   2637  HA  ARG A 168      17.818   7.523  47.792  1.00 10.59           H
ATOM   2638  C   ARG A 168      19.504   8.481  48.709  1.00 10.59           C
ATOM   2639  O   ARG A 168      20.178   8.620  49.722  1.00 10.59           O
ATOM   2640  CB  ARG A 168      17.108   8.891  49.311  1.00 10.59           C
ATOM   2641 1HB  ARG A 168      16.148   8.394  49.458  1.00 10.59           H
ATOM   2642 2HB  ARG A 168      17.462   9.242  50.280  1.00 10.59           H
ATOM   2643  CG  ARG A 168      16.901  10.108  48.422  1.00 10.59           C
ATOM   2644 1HG  ARG A 168      17.855  10.614  48.279  1.00 10.59           H
ATOM   2645 2HG  ARG A 168      16.508   9.796  47.454  1.00 10.59           H
ATOM   2646  CD  ARG A 168      15.938  11.072  49.082  1.00 10.59           C
ATOM   2647 1HD  ARG A 168      14.968  10.587  49.194  1.00 10.59           H
ATOM   2648 2HD  ARG A 168      16.325  11.320  50.072  1.00 10.59           H
ATOM   2649  NE  ARG A 168      15.794  12.312  48.302  1.00 10.59           N
ATOM   2650  HE  ARG A 168      16.298  12.348  47.428  1.00 10.59           H
ATOM   2651  CZ  ARG A 168      15.103  13.384  48.664  1.00 10.59           C
ATOM   2652  NH1 ARG A 168      15.097  14.424  47.876  1.00 10.59           N
ATOM   2653 1HH1 ARG A 168      15.612  14.404  47.009  1.00 10.59           H
ATOM   2654 2HH1 ARG A 168      14.605  15.261  48.141  1.00 10.59           H
ATOM   2655  NH2 ARG A 168      14.429  13.462  49.786  1.00 10.59           N
ATOM   2656 1HH2 ARG A 168      14.427  12.672  50.415  1.00 10.59           H
ATOM   2657 2HH2 ARG A 168      13.958  14.313  50.043  1.00 10.59           H
ATOM   2658  N   PHE A 169      19.909   8.901  47.520  1.00 -7.90           N
ATOM   2659  H   PHE A 169      19.309   8.798  46.718  1.00 -7.90           H
ATOM   2660  CA  PHE A 169      21.208   9.532  47.314  1.00 -7.90           C
ATOM   2661  HA  PHE A 169      21.633   9.820  48.276  1.00 -7.90           H
ATOM   2662  C   PHE A 169      21.013  10.781  46.463  1.00 -7.90           C
ATOM   2663  O   PHE A 169      19.982  10.910  45.800  1.00 -7.90           O
ATOM   2664  CB  PHE A 169      22.148   8.546  46.612  1.00 -7.90           C
ATOM   2665 1HB  PHE A 169      23.133   9.005  46.520  1.00 -7.90           H
ATOM   2666 2HB  PHE A 169      22.243   7.654  47.231  1.00 -7.90           H
ATOM   2667  CG  PHE A 169      21.678   8.138  45.237  1.00 -7.90           C
ATOM   2668  CD1 PHE A 169      22.078   8.874  44.105  1.00 -7.90           C
ATOM   2669  HD1 PHE A 169      22.734   9.724  44.220  1.00 -7.90           H
ATOM   2670  CD2 PHE A 169      20.828   7.027  45.066  1.00 -7.90           C
ATOM   2671  HD2 PHE A 169      20.520   6.445  45.925  1.00 -7.90           H
ATOM   2672  CE1 PHE A 169      21.622   8.523  42.811  1.00 -7.90           C
ATOM   2673  HE1 PHE A 169      21.925   9.105  41.953  1.00 -7.90           H
ATOM   2674  CE2 PHE A 169      20.360   6.665  43.776  1.00 -7.90           C
ATOM   2675  HE2 PHE A 169      19.707   5.812  43.657  1.00 -7.90           H
ATOM   2676  CZ  PHE A 169      20.760   7.415  42.646  1.00 -7.90           C
ATOM   2677  HZ  PHE A 169      20.407   7.144  41.662  1.00 -7.90           H
ATOM   2678  N   ILE A 170      21.976  11.697  46.495  1.00-13.18           N
ATOM   2679  H   ILE A 170      22.787  11.553  47.081  1.00-13.18           H
ATOM   2680  CA  ILE A 170      21.954  12.930  45.700  1.00-13.18           C
ATOM   2681  HA  ILE A 170      21.333  12.799  44.813  1.00-13.18           H
ATOM   2682  C   ILE A 170      23.411  13.152  45.294  1.00-13.18           C
ATOM   2683  O   ILE A 170      24.303  12.945  46.118  1.00-13.18           O
ATOM   2684  CB  ILE A 170      21.437  14.171  46.522  1.00-13.18           C
ATOM   2685  HB  ILE A 170      22.071  14.291  47.401  1.00-13.18           H
ATOM   2686  CG1 ILE A 170      19.982  13.947  46.995  1.00-13.18           C
ATOM   2687 1HG1 ILE A 170      19.340  13.885  46.116  1.00-13.18           H
ATOM   2688 2HG1 ILE A 170      19.929  12.993  47.516  1.00-13.18           H
ATOM   2689  CG2 ILE A 170      21.520  15.478  45.673  1.00-13.18           C
ATOM   2690 1HG2 ILE A 170      21.175  16.333  46.253  1.00-13.18           H
ATOM   2691 2HG2 ILE A 170      20.909  15.385  44.773  1.00-13.18           H
ATOM   2692 3HG2 ILE A 170      22.553  15.677  45.389  1.00-13.18           H
ATOM   2693  CD1 ILE A 170      19.399  15.005  47.946  1.00-13.18           C
ATOM   2694 1HD1 ILE A 170      18.425  14.673  48.301  1.00-13.18           H
ATOM   2695 2HD1 ILE A 170      19.280  15.957  47.429  1.00-13.18           H
ATOM   2696 3HD1 ILE A 170      20.063  15.136  48.803  1.00-13.18           H
ATOM   2697  N   SER A 171      23.663  13.582  44.064  1.00 21.14           N
ATOM   2698  H   SER A 171      22.911  13.716  43.402  1.00 21.14           H
ATOM   2699  CA  SER A 171      25.006  13.949  43.620  1.00 21.14           C
ATOM   2700  HA  SER A 171      25.623  14.169  44.488  1.00 21.14           H
ATOM   2701  C   SER A 171      24.918  15.192  42.726  1.00 21.14           C
ATOM   2702  O   SER A 171      23.922  15.367  42.017  1.00 21.14           O
ATOM   2703  CB  SER A 171      25.626  12.787  42.841  1.00 21.14           C
ATOM   2704 1HB  SER A 171      26.608  13.082  42.470  1.00 21.14           H
ATOM   2705 2HB  SER A 171      25.736  11.932  43.509  1.00 21.14           H
ATOM   2706  OG  SER A 171      24.792  12.414  41.756  1.00 21.14           O
ATOM   2707  HG  SER A 171      25.262  11.777  41.208  1.00 21.14           H
ATOM   2708  N   PRO A 172      25.912  16.101  42.788  1.00 -0.69           N
ATOM   2709  CA  PRO A 172      25.893  17.198  41.808  1.00 -0.69           C
ATOM   2710  HA  PRO A 172      24.980  17.781  41.922  1.00 -0.69           H
ATOM   2711  C   PRO A 172      26.032  16.696  40.372  1.00 -0.69           C
ATOM   2712  O   PRO A 172      26.955  15.948  40.056  1.00 -0.69           O
ATOM   2713  CB  PRO A 172      27.122  18.032  42.198  1.00 -0.69           C
ATOM   2714 1HB  PRO A 172      27.990  17.726  41.614  1.00 -0.69           H
ATOM   2715 2HB  PRO A 172      26.928  19.096  42.062  1.00 -0.69           H
ATOM   2716  CG  PRO A 172      27.343  17.711  43.630  1.00 -0.69           C
ATOM   2717 1HG  PRO A 172      28.368  17.934  43.929  1.00 -0.69           H
ATOM   2718 2HG  PRO A 172      26.630  18.257  44.250  1.00 -0.69           H
ATOM   2719  CD  PRO A 172      27.069  16.236  43.693  1.00 -0.69           C
ATOM   2720 1HD  PRO A 172      27.919  15.664  43.316  1.00 -0.69           H
ATOM   2721 2HD  PRO A 172      26.816  15.941  44.712  1.00 -0.69           H
ATOM   2722  N   TYR A 173      25.128  17.115  39.498  1.00 -6.35           N
ATOM   2723  H   TYR A 173      24.413  17.766  39.782  1.00 -6.35           H
ATOM   2724  CA  TYR A 173      25.099  16.632  38.121  1.00 -6.35           C
ATOM   2725  HA  TYR A 173      26.021  16.097  37.900  1.00 -6.35           H
ATOM   2726  C   TYR A 173      24.987  17.791  37.139  1.00 -6.35           C
ATOM   2727  O   TYR A 173      24.168  18.698  37.312  1.00 -6.35           O
ATOM   2728  CB  TYR A 173      23.918  15.670  37.954  1.00 -6.35           C
ATOM   2729 1HB  TYR A 173      24.073  14.816  38.613  1.00 -6.35           H
ATOM   2730 2HB  TYR A 173      23.004  16.179  38.260  1.00 -6.35           H
ATOM   2731  CG  TYR A 173      23.738  15.169  36.538  1.00 -6.35           C
ATOM   2732  CD1 TYR A 173      24.740  14.404  35.906  1.00 -6.35           C
ATOM   2733  HD1 TYR A 173      25.640  14.144  36.445  1.00 -6.35           H
ATOM   2734  CD2 TYR A 173      22.565  15.464  35.818  1.00 -6.35           C
ATOM   2735  HD2 TYR A 173      21.774  16.029  36.292  1.00 -6.35           H
ATOM   2736  CE1 TYR A 173      24.582  13.967  34.561  1.00 -6.35           C
ATOM   2737  HE1 TYR A 173      25.360  13.395  34.082  1.00 -6.35           H
ATOM   2738  CE2 TYR A 173      22.401  15.023  34.477  1.00 -6.35           C
ATOM   2739  HE2 TYR A 173      21.504  15.261  33.927  1.00 -6.35           H
ATOM   2740  CZ  TYR A 173      23.412  14.285  33.863  1.00 -6.35           C
ATOM   2741  OH  TYR A 173      23.240  13.863  32.569  1.00 -6.35           O
ATOM   2742  HH  TYR A 173      23.995  13.407  32.234  1.00 -6.35           H
ATOM   2743  N   HIS A 174      25.825  17.769  36.112  1.00 -4.02           N
ATOM   2744  H   HIS A 174      26.489  17.014  36.029  1.00 -4.02           H
ATOM   2745  CA  HIS A 174      25.766  18.759  35.040  1.00 -4.02           C
ATOM   2746  HA  HIS A 174      25.562  19.746  35.453  1.00 -4.02           H
ATOM   2747  C   HIS A 174      24.630  18.340  34.114  1.00 -4.02           C
ATOM   2748  O   HIS A 174      24.662  17.253  33.555  1.00 -4.02           O
ATOM   2749  CB  HIS A 174      27.084  18.797  34.265  1.00 -4.02           C
ATOM   2750 1HB  HIS A 174      27.900  18.942  34.972  1.00 -4.02           H
ATOM   2751 2HB  HIS A 174      27.231  17.840  33.764  1.00 -4.02           H
ATOM   2752  CG  HIS A 174      27.147  19.891  33.244  1.00 -4.02           C
ATOM   2753  ND1 HIS A 174      26.399  19.880  32.085  1.00 -4.02           N
ATOM   2754  CD2 HIS A 174      27.885  21.035  33.230  1.00 -4.02           C
ATOM   2755  HD2 HIS A 174      28.556  21.337  34.023  1.00 -4.02           H
ATOM   2756  CE1 HIS A 174      26.796  20.977  31.377  1.00 -4.02           C
ATOM   2757  HE1 HIS A 174      26.439  21.213  30.384  1.00 -4.02           H
ATOM   2758  NE2 HIS A 174      27.681  21.735  32.068  1.00 -4.02           N
ATOM   2759  HE2 HIS A 174      28.113  22.602  31.778  1.00 -4.02           H
ATOM   2760  N   HIS A 175      23.623  19.190  33.987  1.00 13.33           N
ATOM   2761  H   HIS A 175      23.668  20.087  34.440  1.00 13.33           H
ATOM   2762  CA  HIS A 175      22.391  18.856  33.275  1.00 13.33           C
ATOM   2763  HA  HIS A 175      22.553  17.967  32.665  1.00 13.33           H
ATOM   2764  C   HIS A 175      21.958  19.989  32.346  1.00 13.33           C
ATOM   2765  O   HIS A 175      20.770  20.290  32.224  1.00 13.33           O
ATOM   2766  CB  HIS A 175      21.293  18.558  34.304  1.00 13.33           C
ATOM   2767 1HB  HIS A 175      20.381  18.274  33.780  1.00 13.33           H
ATOM   2768 2HB  HIS A 175      21.610  17.721  34.911  1.00 13.33           H
ATOM   2769  CG  HIS A 175      20.994  19.703  35.222  1.00 13.33           C
ATOM   2770  ND1 HIS A 175      21.723  20.015  36.348  1.00 13.33           N
ATOM   2771  HD1 HIS A 175      22.529  19.503  36.706  1.00 13.33           H
ATOM   2772  CD2 HIS A 175      20.003  20.633  35.176  1.00 13.33           C
ATOM   2773  HD2 HIS A 175      19.237  20.678  34.417  1.00 13.33           H
ATOM   2774  CE1 HIS A 175      21.180  21.101  36.902  1.00 13.33           C
ATOM   2775  HE1 HIS A 175      21.547  21.579  37.800  1.00 13.33           H
ATOM   2776  NE2 HIS A 175      20.130  21.515  36.223  1.00 13.33           N
ATOM   2777  N   SER A 176      22.925  20.652  31.726  1.00  5.71           N
ATOM   2778  H   SER A 176      23.881  20.336  31.819  1.00  5.71           H
ATOM   2779  CA  SER A 176      22.620  21.805  30.870  1.00  5.71           C
ATOM   2780  HA  SER A 176      22.122  22.567  31.469  1.00  5.71           H
ATOM   2781  C   SER A 176      21.695  21.400  29.728  1.00  5.71           C
ATOM   2782  O   SER A 176      21.881  20.341  29.127  1.00  5.71           O
ATOM   2783  CB  SER A 176      23.892  22.389  30.260  1.00  5.71           C
ATOM   2784 1HB  SER A 176      24.563  22.704  31.059  1.00  5.71           H
ATOM   2785 2HB  SER A 176      24.380  21.622  29.657  1.00  5.71           H
ATOM   2786  OG  SER A 176      23.587  23.502  29.440  1.00  5.71           O
ATOM   2787  HG  SER A 176      24.336  23.714  28.899  1.00  5.71           H
ATOM   2788  N   LYS A 177      20.700  22.231  29.443  1.00  8.51           N
ATOM   2789  H   LYS A 177      20.607  23.095  29.959  1.00  8.51           H
ATOM   2790  CA  LYS A 177      19.719  21.973  28.391  1.00  8.51           C
ATOM   2791  HA  LYS A 177      20.147  21.336  27.616  1.00  8.51           H
ATOM   2792  C   LYS A 177      19.305  23.293  27.794  1.00  8.51           C
ATOM   2793  O   LYS A 177      19.328  24.318  28.470  1.00  8.51           O
ATOM   2794  CB  LYS A 177      18.457  21.318  28.959  1.00  8.51           C
ATOM   2795 1HB  LYS A 177      18.103  21.909  29.804  1.00  8.51           H
ATOM   2796 2HB  LYS A 177      17.685  21.318  28.189  1.00  8.51           H
ATOM   2797  CG  LYS A 177      18.674  19.892  29.399  1.00  8.51           C
ATOM   2798 1HG  LYS A 177      19.026  19.309  28.548  1.00  8.51           H
ATOM   2799 2HG  LYS A 177      19.426  19.863  30.181  1.00  8.51           H
ATOM   2800  CD  LYS A 177      17.415  19.279  29.928  1.00  8.51           C
ATOM   2801 1HD  LYS A 177      17.057  19.865  30.773  1.00  8.51           H
ATOM   2802 2HD  LYS A 177      16.664  19.267  29.136  1.00  8.51           H
ATOM   2803  CE  LYS A 177      17.713  17.866  30.377  1.00  8.51           C
ATOM   2804 1HE  LYS A 177      18.146  17.315  29.538  1.00  8.51           H
ATOM   2805 2HE  LYS A 177      18.436  17.893  31.197  1.00  8.51           H
ATOM   2806  NZ  LYS A 177      16.453  17.199  30.818  1.00  8.51           N
ATOM   2807 1HZ  LYS A 177      16.649  16.248  31.099  1.00  8.51           H
ATOM   2808 2HZ  LYS A 177      15.797  17.191  30.047  1.00  8.51           H
ATOM   2809 3HZ  LYS A 177      16.050  17.707  31.592  1.00  8.51           H
ATOM   2810  N   HIS A 178      18.847  23.252  26.557  1.00  1.35           N
ATOM   2811  H   HIS A 178      18.869  22.379  26.046  1.00  1.35           H
ATOM   2812  CA  HIS A 178      18.231  24.412  25.935  1.00  1.35           C
ATOM   2813  HA  HIS A 178      17.891  25.105  26.699  1.00  1.35           H
ATOM   2814  C   HIS A 178      17.069  23.890  25.101  1.00  1.35           C
ATOM   2815  O   HIS A 178      17.305  23.168  24.140  1.00  1.35           O
ATOM   2816  CB  HIS A 178      19.222  25.118  25.019  1.00  1.35           C
ATOM   2817 1HB  HIS A 178      19.613  24.381  24.331  1.00  1.35           H
ATOM   2818 2HB  HIS A 178      18.703  25.896  24.459  1.00  1.35           H
ATOM   2819  CG  HIS A 178      20.386  25.730  25.729  1.00  1.35           C
ATOM   2820  ND1 HIS A 178      20.336  26.905  26.439  1.00  1.35           N
ATOM   2821  HD1 HIS A 178      19.525  27.480  26.592  1.00  1.35           H
ATOM   2822  CD2 HIS A 178      21.676  25.314  25.826  1.00  1.35           C
ATOM   2823  HD2 HIS A 178      22.070  24.413  25.378  1.00  1.35           H
ATOM   2824  CE1 HIS A 178      21.557  27.150  26.918  1.00  1.35           C
ATOM   2825  HE1 HIS A 178      21.816  28.008  27.524  1.00  1.35           H
ATOM   2826  NE2 HIS A 178      22.410  26.208  26.569  1.00  1.35           N
ATOM   2827  N   PRO A 179      15.820  24.279  25.407  1.00 25.54           N
ATOM   2828  CA  PRO A 179      14.721  23.726  24.600  1.00 25.54           C
ATOM   2829  HA  PRO A 179      14.644  22.646  24.736  1.00 25.54           H
ATOM   2830  C   PRO A 179      14.801  24.042  23.126  1.00 25.54           C
ATOM   2831  O   PRO A 179      14.506  23.217  22.264  1.00 25.54           O
ATOM   2832  CB  PRO A 179      13.494  24.452  25.148  1.00 25.54           C
ATOM   2833 1HB  PRO A 179      12.835  24.770  24.357  1.00 25.54           H
ATOM   2834 2HB  PRO A 179      12.955  23.788  25.795  1.00 25.54           H
ATOM   2835  CG  PRO A 179      14.025  25.657  25.890  1.00 25.54           C
ATOM   2836 1HG  PRO A 179      14.210  26.474  25.193  1.00 25.54           H
ATOM   2837 2HG  PRO A 179      13.335  25.977  26.672  1.00 25.54           H
ATOM   2838  CD  PRO A 179      15.316  25.173  26.466  1.00 25.54           C
ATOM   2839 1HD  PRO A 179      15.990  26.013  26.640  1.00 25.54           H
ATOM   2840 2HD  PRO A 179      15.151  24.612  27.387  1.00 25.54           H
ATOM   2841  N   ILE A 180      15.179  25.283  22.861  1.00  4.97           N
ATOM   2842  H   ILE A 180      15.373  25.916  23.617  1.00  4.97           H
ATOM   2843  CA  ILE A 180      15.290  25.761  21.502  1.00  4.97           C
ATOM   2844  HA  ILE A 180      14.364  25.552  20.965  1.00  4.97           H
ATOM   2845  C   ILE A 180      16.383  24.921  20.878  1.00  4.97           C
ATOM   2846  O   ILE A 180      16.136  24.317  19.855  1.00  4.97           O
ATOM   2847  CB  ILE A 180      15.582  27.283  21.445  1.00  4.97           C
ATOM   2848  HB  ILE A 180      16.388  27.505  22.145  1.00  4.97           H
ATOM   2849  CG1 ILE A 180      14.319  28.056  21.881  1.00  4.97           C
ATOM   2850 1HG1 ILE A 180      13.545  27.915  21.126  1.00  4.97           H
ATOM   2851 2HG1 ILE A 180      13.953  27.629  22.814  1.00  4.97           H
ATOM   2852  CG2 ILE A 180      16.052  27.695  20.038  1.00  4.97           C
ATOM   2853 1HG2 ILE A 180      16.180  28.776  19.976  1.00  4.97           H
ATOM   2854 2HG2 ILE A 180      15.323  27.378  19.295  1.00  4.97           H
ATOM   2855 3HG2 ILE A 180      17.015  27.236  19.810  1.00  4.97           H
ATOM   2856  CD1 ILE A 180      14.516  29.565  22.101  1.00  4.97           C
ATOM   2857 1HD1 ILE A 180      13.595  29.999  22.482  1.00  4.97           H
ATOM   2858 2HD1 ILE A 180      14.762  30.059  21.160  1.00  4.97           H
ATOM   2859 3HD1 ILE A 180      15.314  29.738  22.824  1.00  4.97           H
ATOM   2860  N   SER A 181      17.555  24.805  21.485  1.00 -1.56           N
ATOM   2861  H   SER A 181      17.742  25.254  22.364  1.00 -1.56           H
ATOM   2862  CA  SER A 181      18.625  24.050  20.837  1.00 -1.56           C
ATOM   2863  HA  SER A 181      18.807  24.503  19.865  1.00 -1.56           H
ATOM   2864  C   SER A 181      18.285  22.585  20.609  1.00 -1.56           C
ATOM   2865  O   SER A 181      18.664  22.042  19.591  1.00 -1.56           O
ATOM   2866  CB  SER A 181      19.921  24.124  21.628  1.00 -1.56           C
ATOM   2867 1HB  SER A 181      19.821  23.509  22.521  1.00 -1.56           H
ATOM   2868 2HB  SER A 181      20.741  23.734  21.024  1.00 -1.56           H
ATOM   2869  OG  SER A 181      20.183  25.467  22.003  1.00 -1.56           O
ATOM   2870  HG  SER A 181      20.746  25.867  21.333  1.00 -1.56           H
ATOM   2871  N   GLU A 182      17.556  21.949  21.514  1.00  4.86           N
ATOM   2872  H   GLU A 182      17.249  22.427  22.357  1.00  4.86           H
ATOM   2873  CA  GLU A 182      17.189  20.545  21.335  1.00  4.86           C
ATOM   2874  HA  GLU A 182      18.090  19.952  21.177  1.00  4.86           H
ATOM   2875  C   GLU A 182      16.295  20.369  20.113  1.00  4.86           C
ATOM   2876  O   GLU A 182      16.585  19.572  19.218  1.00  4.86           O
ATOM   2877  CB  GLU A 182      16.452  20.036  22.578  1.00  4.86           C
ATOM   2878 1HB  GLU A 182      15.683  20.765  22.832  1.00  4.86           H
ATOM   2879 2HB  GLU A 182      15.971  19.087  22.341  1.00  4.86           H
ATOM   2880  CG  GLU A 182      17.364  19.828  23.788  1.00  4.86           C
ATOM   2881 1HG  GLU A 182      18.057  19.015  23.565  1.00  4.86           H
ATOM   2882 2HG  GLU A 182      17.950  20.730  23.953  1.00  4.86           H
ATOM   2883  CD  GLU A 182      16.605  19.510  25.075  1.00  4.86           C
ATOM   2884  OE1 GLU A 182      15.357  19.555  25.093  1.00  4.86           O
ATOM   2885  OE2 GLU A 182      17.273  19.264  26.104  1.00  4.86           O
ATOM   2886  N   MET A 183      15.219  21.137  20.041  1.00  2.24           N
ATOM   2887  H   MET A 183      15.019  21.808  20.779  1.00  2.24           H
ATOM   2888  CA  MET A 183      14.291  20.970  18.930  1.00  2.24           C
ATOM   2889  HA  MET A 183      14.067  19.909  18.815  1.00  2.24           H
ATOM   2890  C   MET A 183      14.863  21.465  17.617  1.00  2.24           C
ATOM   2891  O   MET A 183      14.638  20.884  16.551  1.00  2.24           O
ATOM   2892  CB  MET A 183      12.996  21.716  19.208  1.00  2.24           C
ATOM   2893 1HB  MET A 183      13.208  22.753  19.467  1.00  2.24           H
ATOM   2894 2HB  MET A 183      12.417  21.703  18.290  1.00  2.24           H
ATOM   2895  CG  MET A 183      12.197  21.059  20.320  1.00  2.24           C
ATOM   2896 1HG  MET A 183      12.199  19.980  20.165  1.00  2.24           H
ATOM   2897 2HG  MET A 183      12.660  21.279  21.283  1.00  2.24           H
ATOM   2898  SD  MET A 183      10.502  21.622  20.315  1.00  2.24           S
ATOM   2899  CE  MET A 183       9.864  20.821  18.811  1.00  2.24           C
ATOM   2900 1HE  MET A 183       8.905  21.258  18.542  1.00  2.24           H
ATOM   2901 2HE  MET A 183       9.744  19.752  18.994  1.00  2.24           H
ATOM   2902 3HE  MET A 183      10.548  20.967  17.978  1.00  2.24           H
ATOM   2903  N   THR A 184      15.614  22.550  17.677  1.00 -3.44           N
ATOM   2904  H   THR A 184      15.796  23.005  18.569  1.00 -3.44           H
ATOM   2905  CA  THR A 184      16.166  23.111  16.457  1.00 -3.44           C
ATOM   2906  HA  THR A 184      15.367  23.161  15.722  1.00 -3.44           H
ATOM   2907  C   THR A 184      17.239  22.219  15.881  1.00 -3.44           C
ATOM   2908  O   THR A 184      17.330  22.102  14.665  1.00 -3.44           O
ATOM   2909  CB  THR A 184      16.743  24.520  16.637  1.00 -3.44           C
ATOM   2910  HB  THR A 184      17.238  24.830  15.720  1.00 -3.44           H
ATOM   2911  OG1 THR A 184      17.684  24.552  17.706  1.00 -3.44           O
ATOM   2912  HG1 THR A 184      17.188  24.465  18.533  1.00 -3.44           H
ATOM   2913  CG2 THR A 184      15.657  25.490  16.958  1.00 -3.44           C
ATOM   2914 1HG2 THR A 184      16.107  26.470  17.115  1.00 -3.44           H
ATOM   2915 2HG2 THR A 184      15.111  25.197  17.851  1.00 -3.44           H
ATOM   2916 3HG2 THR A 184      14.959  25.545  16.126  1.00 -3.44           H
ATOM   2917  N   ALA A 185      17.996  21.531  16.722  1.00-16.81           N
ATOM   2918  H   ALA A 185      17.910  21.661  17.728  1.00-16.81           H
ATOM   2919  CA  ALA A 185      18.990  20.593  16.221  1.00-16.81           C
ATOM   2920  HA  ALA A 185      19.693  21.130  15.583  1.00-16.81           H
ATOM   2921  C   ALA A 185      18.305  19.516  15.384  1.00-16.81           C
ATOM   2922  O   ALA A 185      18.770  19.163  14.301  1.00-16.81           O
ATOM   2923  CB  ALA A 185      19.751  19.964  17.391  1.00-16.81           C
ATOM   2924 1HB  ALA A 185      20.466  19.235  17.010  1.00-16.81           H
ATOM   2925 2HB  ALA A 185      19.054  19.470  18.069  1.00-16.81           H
ATOM   2926 3HB  ALA A 185      20.289  20.741  17.935  1.00-16.81           H
ATOM   2927  N   LEU A 186      17.181  19.003  15.866  1.00 -1.15           N
ATOM   2928  H   LEU A 186      16.820  19.326  16.760  1.00 -1.15           H
ATOM   2929  CA  LEU A 186      16.477  17.957  15.130  1.00 -1.15           C
ATOM   2930  HA  LEU A 186      17.185  17.159  14.909  1.00 -1.15           H
ATOM   2931  C   LEU A 186      15.944  18.480  13.806  1.00 -1.15           C
ATOM   2932  O   LEU A 186      16.095  17.841  12.773  1.00 -1.15           O
ATOM   2933  CB  LEU A 186      15.320  17.385  15.952  1.00 -1.15           C
ATOM   2934 1HB  LEU A 186      14.603  18.184  16.138  1.00 -1.15           H
ATOM   2935 2HB  LEU A 186      14.829  16.633  15.335  1.00 -1.15           H
ATOM   2936  CG  LEU A 186      15.658  16.737  17.301  1.00 -1.15           C
ATOM   2937  HG  LEU A 186      16.036  17.502  17.969  1.00 -1.15           H
ATOM   2938  CD1 LEU A 186      14.388  16.154  17.919  1.00 -1.15           C
ATOM   2939 1HD1 LEU A 186      14.617  15.705  18.885  1.00 -1.15           H
ATOM   2940 2HD1 LEU A 186      13.944  15.413  17.257  1.00 -1.15           H
ATOM   2941 3HD1 LEU A 186      13.668  16.958  18.090  1.00 -1.15           H
ATOM   2942  CD2 LEU A 186      16.736  15.662  17.169  1.00 -1.15           C
ATOM   2943 1HD2 LEU A 186      16.806  15.105  18.102  1.00 -1.15           H
ATOM   2944 2HD2 LEU A 186      17.696  16.149  16.988  1.00 -1.15           H
ATOM   2945 3HD2 LEU A 186      16.504  15.012  16.331  1.00 -1.15           H
ATOM   2946  N   LEU A 187      15.364  19.668  13.812  1.00 -9.52           N
ATOM   2947  H   LEU A 187      15.269  20.174  14.690  1.00 -9.52           H
ATOM   2948  CA  LEU A 187      14.851  20.249  12.574  1.00 -9.52           C
ATOM   2949  HA  LEU A 187      14.149  19.555  12.115  1.00 -9.52           H
ATOM   2950  C   LEU A 187      15.966  20.519  11.558  1.00 -9.52           C
ATOM   2951  O   LEU A 187      15.800  20.255  10.368  1.00 -9.52           O
ATOM   2952  CB  LEU A 187      14.134  21.552  12.909  1.00 -9.52           C
ATOM   2953 1HB  LEU A 187      14.666  21.973  13.758  1.00 -9.52           H
ATOM   2954 2HB  LEU A 187      14.272  22.225  12.064  1.00 -9.52           H
ATOM   2955  CG  LEU A 187      12.646  21.583  13.263  1.00 -9.52           C
ATOM   2956  HG  LEU A 187      12.437  20.811  14.002  1.00 -9.52           H
ATOM   2957  CD1 LEU A 187      12.308  22.935  13.862  1.00 -9.52           C
ATOM   2958 1HD1 LEU A 187      11.247  22.972  14.111  1.00 -9.52           H
ATOM   2959 2HD1 LEU A 187      12.534  23.731  13.152  1.00 -9.52           H
ATOM   2960 3HD1 LEU A 187      12.885  23.085  14.774  1.00 -9.52           H
ATOM   2961  CD2 LEU A 187      11.777  21.360  12.042  1.00 -9.52           C
ATOM   2962 1HD2 LEU A 187      10.727  21.349  12.331  1.00 -9.52           H
ATOM   2963 2HD2 LEU A 187      12.023  20.406  11.591  1.00 -9.52           H
ATOM   2964 3HD2 LEU A 187      11.942  22.149  11.307  1.00 -9.52           H
ATOM   2965  N   GLN A 188      17.113  21.015  12.003  1.00-24.12           N
ATOM   2966  H   GLN A 188      17.231  21.222  12.995  1.00-24.12           H
ATOM   2967  CA  GLN A 188      18.220  21.286  11.082  1.00-24.12           C
ATOM   2968  HA  GLN A 188      17.846  21.855  10.231  1.00-24.12           H
ATOM   2969  C   GLN A 188      18.816  19.997  10.545  1.00-24.12           C
ATOM   2970  O   GLN A 188      19.194  19.934   9.382  1.00-24.12           O
ATOM   2971  CB  GLN A 188      19.332  22.087  11.763  1.00-24.12           C
ATOM   2972 1HB  GLN A 188      19.601  21.588  12.694  1.00-24.12           H
ATOM   2973 2HB  GLN A 188      20.204  22.106  11.109  1.00-24.12           H
ATOM   2974  CG  GLN A 188      18.924  23.514  12.053  1.00-24.12           C
ATOM   2975 1HG  GLN A 188      18.734  24.032  11.113  1.00-24.12           H
ATOM   2976 2HG  GLN A 188      18.011  23.486  12.620  1.00-24.12           H
ATOM   2977  CD  GLN A 188      19.928  24.297  12.862  1.00-24.12           C
ATOM   2978  OE1 GLN A 188      20.994  23.823  13.210  1.00-24.12           O
ATOM   2979  NE2 GLN A 188      19.582  25.517  13.183  1.00-24.12           N
ATOM   2980 1HE2 GLN A 188      20.224  26.056  13.739  1.00-24.12           H
ATOM   2981 2HE2 GLN A 188      18.710  25.901  12.871  1.00-24.12           H
ATOM   2982  N   SER A 189      18.868  18.956  11.366  1.00-23.44           N
ATOM   2983  H   SER A 189      18.566  19.055  12.332  1.00-23.44           H
ATOM   2984  CA  SER A 189      19.415  17.675  10.917  1.00-23.44           C
ATOM   2985  HA  SER A 189      20.409  17.857  10.508  1.00-23.44           H
ATOM   2986  C   SER A 189      18.573  17.047   9.808  1.00-23.44           C
ATOM   2987  O   SER A 189      19.095  16.369   8.933  1.00-23.44           O
ATOM   2988  CB  SER A 189      19.558  16.700  12.091  1.00-23.44           C
ATOM   2989 1HB  SER A 189      20.119  15.828  11.752  1.00-23.44           H
ATOM   2990 2HB  SER A 189      20.123  17.187  12.886  1.00-23.44           H
ATOM   2991  OG  SER A 189      18.312  16.257  12.610  1.00-23.44           O
ATOM   2992  HG  SER A 189      17.697  17.002  12.668  1.00-23.44           H
ATOM   2993  N   VAL A 190      17.271  17.305   9.827  1.00 -0.08           N
ATOM   2994  H   VAL A 190      16.888  17.865  10.577  1.00 -0.08           H
ATOM   2995  CA  VAL A 190      16.349  16.784   8.812  1.00 -0.08           C
ATOM   2996  HA  VAL A 190      16.668  15.779   8.535  1.00 -0.08           H
ATOM   2997  C   VAL A 190      16.414  17.629   7.529  1.00 -0.08           C
ATOM   2998  O   VAL A 190      16.004  17.193   6.454  1.00 -0.08           O
ATOM   2999  CB  VAL A 190      14.919  16.665   9.433  1.00 -0.08           C
ATOM   3000  HB  VAL A 190      14.641  17.628   9.862  1.00 -0.08           H
ATOM   3001  CG1 VAL A 190      13.851  16.261   8.412  1.00 -0.08           C
ATOM   3002 1HG1 VAL A 190      12.891  16.109   8.899  1.00 -0.08           H
ATOM   3003 2HG1 VAL A 190      14.147  15.342   7.904  1.00 -0.08           H
ATOM   3004 3HG1 VAL A 190      13.741  17.052   7.671  1.00 -0.08           H
ATOM   3005  CG2 VAL A 190      14.939  15.596  10.551  1.00 -0.08           C
ATOM   3006 1HG2 VAL A 190      13.954  15.502  11.000  1.00 -0.08           H
ATOM   3007 2HG2 VAL A 190      15.648  15.869  11.329  1.00 -0.08           H
ATOM   3008 3HG2 VAL A 190      15.231  14.630  10.137  1.00 -0.08           H
ATOM   3009  N   GLY A 191      17.017  18.807   7.614  1.00 -4.24           N
ATOM   3010  H   GLY A 191      17.418  19.108   8.492  1.00 -4.24           H
ATOM   3011  CA  GLY A 191      17.211  19.642   6.437  1.00 -4.24           C
ATOM   3012 1HA  GLY A 191      18.267  19.903   6.380  1.00 -4.24           H
ATOM   3013 2HA  GLY A 191      16.963  19.081   5.537  1.00 -4.24           H
ATOM   3014  C   GLY A 191      16.424  20.931   6.412  1.00 -4.24           C
ATOM   3015  O   GLY A 191      16.367  21.595   5.388  1.00 -4.24           O
ATOM   3016  N   PHE A 192      15.826  21.323   7.526  1.00-16.37           N
ATOM   3017  H   PHE A 192      15.866  20.758   8.364  1.00-16.37           H
ATOM   3018  CA  PHE A 192      15.148  22.612   7.563  1.00-16.37           C
ATOM   3019  HA  PHE A 192      14.668  22.794   6.600  1.00-16.37           H
ATOM   3020  C   PHE A 192      16.101  23.763   7.843  1.00-16.37           C
ATOM   3021  O   PHE A 192      17.007  23.667   8.670  1.00-16.37           O
ATOM   3022  CB  PHE A 192      14.081  22.637   8.646  1.00-16.37           C
ATOM   3023 1HB  PHE A 192      14.503  22.298   9.588  1.00-16.37           H
ATOM   3024 2HB  PHE A 192      13.768  23.669   8.765  1.00-16.37           H
ATOM   3025  CG  PHE A 192      12.870  21.829   8.305  1.00-16.37           C
ATOM   3026  CD1 PHE A 192      12.686  20.531   8.811  1.00-16.37           C
ATOM   3027  HD1 PHE A 192      13.444  20.080   9.435  1.00-16.37           H
ATOM   3028  CD2 PHE A 192      11.892  22.384   7.471  1.00-16.37           C
ATOM   3029  HD2 PHE A 192      12.024  23.377   7.084  1.00-16.37           H
ATOM   3030  CE1 PHE A 192      11.500  19.816   8.527  1.00-16.37           C
ATOM   3031  HE1 PHE A 192      11.343  18.832   8.946  1.00-16.37           H
ATOM   3032  CE2 PHE A 192      10.741  21.666   7.127  1.00-16.37           C
ATOM   3033  HE2 PHE A 192      10.020  22.103   6.454  1.00-16.37           H
ATOM   3034  CZ  PHE A 192      10.524  20.390   7.682  1.00-16.37           C
ATOM   3035  HZ  PHE A 192       9.617  19.854   7.460  1.00-16.37           H
ATOM   3036  N   ASN A 193      15.807  24.898   7.232  1.00-18.54           N
ATOM   3037  H   ASN A 193      15.077  24.888   6.515  1.00-18.54           H
ATOM   3038  CA  ASN A 193      16.410  26.172   7.599  1.00-18.54           C
ATOM   3039  HA  ASN A 193      17.397  26.007   8.034  1.00-18.54           H
ATOM   3040  C   ASN A 193      15.492  26.823   8.631  1.00-18.54           C
ATOM   3041  O   ASN A 193      14.362  27.216   8.326  1.00-18.54           O
ATOM   3042  CB  ASN A 193      16.548  27.054   6.360  1.00-18.54           C
ATOM   3043 1HB  ASN A 193      17.039  26.477   5.578  1.00-18.54           H
ATOM   3044 2HB  ASN A 193      15.559  27.341   6.010  1.00-18.54           H
ATOM   3045  CG  ASN A 193      17.366  28.292   6.622  1.00-18.54           C
ATOM   3046  OD1 ASN A 193      17.486  28.761   7.735  1.00-18.54           O
ATOM   3047  ND2 ASN A 193      17.913  28.854   5.580  1.00-18.54           N
ATOM   3048 1HD2 ASN A 193      18.502  29.657   5.728  1.00-18.54           H
ATOM   3049 2HD2 ASN A 193      17.797  28.445   4.668  1.00-18.54           H
ATOM   3050  N   ILE A 194      15.933  26.904   9.870  1.00 -2.11           N
ATOM   3051  H   ILE A 194      16.874  26.611  10.091  1.00 -2.11           H
ATOM   3052  CA  ILE A 194      15.087  27.433  10.933  1.00 -2.11           C
ATOM   3053  HA  ILE A 194      14.042  27.240  10.709  1.00 -2.11           H
ATOM   3054  C   ILE A 194      15.317  28.922  11.028  1.00 -2.11           C
ATOM   3055  O   ILE A 194      16.454  29.357  11.159  1.00 -2.11           O
ATOM   3056  CB  ILE A 194      15.429  26.800  12.271  1.00 -2.11           C
ATOM   3057  HB  ILE A 194      16.467  27.027  12.516  1.00 -2.11           H
ATOM   3058  CG1 ILE A 194      15.277  25.283  12.134  1.00 -2.11           C
ATOM   3059 1HG1 ILE A 194      14.233  25.041  11.934  1.00 -2.11           H
ATOM   3060 2HG1 ILE A 194      15.881  24.915  11.307  1.00 -2.11           H
ATOM   3061  CG2 ILE A 194      14.526  27.362  13.382  1.00 -2.11           C
ATOM   3062 1HG2 ILE A 194      14.765  26.895  14.331  1.00 -2.11           H
ATOM   3063 2HG2 ILE A 194      13.474  27.186  13.149  1.00 -2.11           H
ATOM   3064 3HG2 ILE A 194      14.699  28.432  13.505  1.00 -2.11           H
ATOM   3065  CD1 ILE A 194      15.704  24.581  13.322  1.00 -2.11           C
ATOM   3066 1HD1 ILE A 194      15.931  23.557  13.057  1.00 -2.11           H
ATOM   3067 2HD1 ILE A 194      14.911  24.594  14.067  1.00 -2.11           H
ATOM   3068 3HD1 ILE A 194      16.610  25.032  13.727  1.00 -2.11           H
ATOM   3069  N   HIS A 195      14.245  29.699  10.970  1.00 -1.42           N
ATOM   3070  H   HIS A 195      13.319  29.280  10.926  1.00 -1.42           H
ATOM   3071  CA  HIS A 195      14.396  31.153  10.959  1.00 -1.42           C
ATOM   3072  HA  HIS A 195      15.456  31.397  10.880  1.00 -1.42           H
ATOM   3073  C   HIS A 195      13.893  31.860  12.197  1.00 -1.42           C
ATOM   3074  O   HIS A 195      14.158  33.042  12.354  1.00 -1.42           O
ATOM   3075  CB  HIS A 195      13.700  31.757   9.749  1.00 -1.42           C
ATOM   3076 1HB  HIS A 195      12.649  31.550   9.821  1.00 -1.42           H
ATOM   3077 2HB  HIS A 195      13.834  32.840   9.781  1.00 -1.42           H
ATOM   3078  CG  HIS A 195      14.230  31.262   8.444  1.00 -1.42           C
ATOM   3079  ND1 HIS A 195      13.569  30.352   7.626  1.00 -1.42           N
ATOM   3080  HD1 HIS A 195      12.668  29.930   7.829  1.00 -1.42           H
ATOM   3081  CD2 HIS A 195      15.376  31.558   7.786  1.00 -1.42           C
ATOM   3082  HD2 HIS A 195      16.148  32.230   8.146  1.00 -1.42           H
ATOM   3083  CE1 HIS A 195      14.303  30.138   6.543  1.00 -1.42           C
ATOM   3084  HE1 HIS A 195      14.044  29.466   5.736  1.00 -1.42           H
ATOM   3085  NE2 HIS A 195      15.396  30.861   6.616  1.00 -1.42           N
ATOM   3086  HE2 HIS A 195      16.155  30.877   5.944  1.00 -1.42           H
ATOM   3087  N   HIS A 196      13.146  31.187  13.056  1.00  1.41           N
ATOM   3088  H   HIS A 196      12.899  30.220  12.900  1.00  1.41           H
ATOM   3089  CA  HIS A 196      12.646  31.846  14.257  1.00  1.41           C
ATOM   3090  HA  HIS A 196      13.386  32.552  14.638  1.00  1.41           H
ATOM   3091  C   HIS A 196      12.357  30.789  15.298  1.00  1.41           C
ATOM   3092  O   HIS A 196      11.763  29.762  14.962  1.00  1.41           O
ATOM   3093  CB  HIS A 196      11.364  32.599  13.912  1.00  1.41           C
ATOM   3094 1HB  HIS A 196      11.558  33.261  13.069  1.00  1.41           H
ATOM   3095 2HB  HIS A 196      10.625  31.881  13.606  1.00  1.41           H
ATOM   3096  CG  HIS A 196      10.816  33.426  15.031  1.00  1.41           C
ATOM   3097  ND1 HIS A 196      10.658  34.786  14.913  1.00  1.41           N
ATOM   3098  CD2 HIS A 196      10.384  33.076  16.277  1.00  1.41           C
ATOM   3099  HD2 HIS A 196      10.370  32.067  16.664  1.00  1.41           H
ATOM   3100  CE1 HIS A 196      10.152  35.203  16.112  1.00  1.41           C
ATOM   3101  HE1 HIS A 196       9.930  36.234  16.349  1.00  1.41           H
ATOM   3102  NE2 HIS A 196       9.982  34.179  16.976  1.00  1.41           N
ATOM   3103  HE2 HIS A 196       9.667  34.242  17.953  1.00  1.41           H
ATOM   3104  N   CYS A 197      12.764  31.052  16.532  1.00 11.88           N
ATOM   3105  H   CYS A 197      13.257  31.914  16.731  1.00 11.88           H
ATOM   3106  CA  CYS A 197      12.485  30.198  17.674  1.00 11.88           C
ATOM   3107  HA  CYS A 197      11.586  29.618  17.501  1.00 11.88           H
ATOM   3108  C   CYS A 197      12.349  31.062  18.908  1.00 11.88           C
ATOM   3109  O   CYS A 197      13.218  31.889  19.133  1.00 11.88           O
ATOM   3110  CB  CYS A 197      13.656  29.275  17.940  1.00 11.88           C
ATOM   3111 1HB  CYS A 197      14.554  29.875  18.099  1.00 11.88           H
ATOM   3112 2HB  CYS A 197      13.452  28.702  18.844  1.00 11.88           H
ATOM   3113  SG  CYS A 197      13.920  28.176  16.592  1.00 11.88           S
ATOM   3114  HG  CYS A 197      13.906  27.050  17.314  1.00 11.88           H
ATOM   3115  N   ASP A 198      11.329  30.813  19.712  1.00  0.74           N
ATOM   3116  H   ASP A 198      10.640  30.111  19.448  1.00  0.74           H
ATOM   3117  CA  ASP A 198      11.144  31.496  20.990  1.00  0.74           C
ATOM   3118  HA  ASP A 198      12.062  31.999  21.297  1.00  0.74           H
ATOM   3119  C   ASP A 198      10.787  30.456  22.039  1.00  0.74           C
ATOM   3120  O   ASP A 198      10.253  29.396  21.706  1.00  0.74           O
ATOM   3121  CB  ASP A 198      10.011  32.521  20.899  1.00  0.74           C
ATOM   3122 1HB  ASP A 198       9.215  32.115  20.274  1.00  0.74           H
ATOM   3123 2HB  ASP A 198       9.610  32.692  21.895  1.00  0.74           H
ATOM   3124  CG  ASP A 198      10.468  33.855  20.338  1.00  0.74           C
ATOM   3125  OD1 ASP A 198      11.653  34.217  20.475  1.00  0.74           O
ATOM   3126  OD2 ASP A 198       9.623  34.542  19.719  1.00  0.74           O
ATOM   3127  N   SER A 199      11.074  30.769  23.296  1.00 14.19           N
ATOM   3128  H   SER A 199      11.485  31.675  23.491  1.00 14.19           H
ATOM   3129  CA  SER A 199      10.754  29.913  24.439  1.00 14.19           C
ATOM   3130  HA  SER A 199       9.962  29.222  24.170  1.00 14.19           H
ATOM   3131  C   SER A 199      10.266  30.877  25.506  1.00 14.19           C
ATOM   3132  O   SER A 199      11.046  31.684  26.011  1.00 14.19           O
ATOM   3133  CB  SER A 199      11.967  29.122  24.933  1.00 14.19           C
ATOM   3134 1HB  SER A 199      12.344  28.520  24.108  1.00 14.19           H
ATOM   3135 2HB  SER A 199      12.747  29.812  25.256  1.00 14.19           H
ATOM   3136  OG  SER A 199      11.624  28.255  26.004  1.00 14.19           O
ATOM   3137  HG  SER A 199      11.745  28.723  26.828  1.00 14.19           H
ATOM   3138  N   ASN A 200       8.971  30.870  25.784  1.00  8.71           N
ATOM   3139  H   ASN A 200       8.367  30.160  25.364  1.00  8.71           H
ATOM   3140  CA  ASN A 200       8.372  31.909  26.620  1.00  8.71           C
ATOM   3141  HA  ASN A 200       9.133  32.314  27.284  1.00  8.71           H
ATOM   3142  C   ASN A 200       7.219  31.443  27.488  1.00  8.71           C
ATOM   3143  O   ASN A 200       6.490  30.528  27.135  1.00  8.71           O
ATOM   3144  CB  ASN A 200       7.858  33.035  25.718  1.00  8.71           C
ATOM   3145 1HB  ASN A 200       7.369  32.599  24.847  1.00  8.71           H
ATOM   3146 2HB  ASN A 200       7.127  33.631  26.264  1.00  8.71           H
ATOM   3147  CG  ASN A 200       8.959  33.948  25.259  1.00  8.71           C
ATOM   3148  OD1 ASN A 200       9.317  33.980  24.102  1.00  8.71           O
ATOM   3149  ND2 ASN A 200       9.502  34.711  26.171  1.00  8.71           N
ATOM   3150 1HD2 ASN A 200      10.247  35.323  25.884  1.00  8.71           H
ATOM   3151 2HD2 ASN A 200       9.179  34.686  27.119  1.00  8.71           H
ATOM   3152  N   THR A 201       7.064  32.101  28.625  1.00  0.27           N
ATOM   3153  H   THR A 201       7.721  32.819  28.876  1.00  0.27           H
ATOM   3154  CA  THR A 201       5.966  31.853  29.553  1.00  0.27           C
ATOM   3155  HA  THR A 201       5.850  30.781  29.701  1.00  0.27           H
ATOM   3156  C   THR A 201       4.662  32.451  29.032  1.00  0.27           C
ATOM   3157  O   THR A 201       4.650  33.577  28.538  1.00  0.27           O
ATOM   3158  CB  THR A 201       6.303  32.519  30.902  1.00  0.27           C
ATOM   3159  HB  THR A 201       6.306  33.602  30.779  1.00  0.27           H
ATOM   3160  OG1 THR A 201       7.611  32.096  31.291  1.00  0.27           O
ATOM   3161  HG1 THR A 201       7.713  32.268  32.244  1.00  0.27           H
ATOM   3162  CG2 THR A 201       5.342  32.141  32.021  1.00  0.27           C
ATOM   3163 1HG2 THR A 201       5.692  32.565  32.962  1.00  0.27           H
ATOM   3164 2HG2 THR A 201       5.291  31.054  32.120  1.00  0.27           H
ATOM   3165 3HG2 THR A 201       4.348  32.532  31.810  1.00  0.27           H
ATOM   3166  N   SER A 202       3.568  31.724  29.197  1.00 35.27           N
ATOM   3167  H   SER A 202       3.656  30.778  29.570  1.00 35.27           H
ATOM   3168  CA  SER A 202       2.223  32.203  28.886  1.00 35.27           C
ATOM   3169  HA  SER A 202       2.193  33.290  28.959  1.00 35.27           H
ATOM   3170  C   SER A 202       1.282  31.596  29.921  1.00 35.27           C
ATOM   3171  O   SER A 202       0.546  30.649  29.643  1.00 35.27           O
ATOM   3172  CB  SER A 202       1.834  31.785  27.471  1.00 35.27           C
ATOM   3173 1HB  SER A 202       2.623  32.102  26.788  1.00 35.27           H
ATOM   3174 2HB  SER A 202       1.763  30.704  27.443  1.00 35.27           H
ATOM   3175  OG  SER A 202       0.604  32.332  27.032  1.00 35.27           O
ATOM   3176  HG  SER A 202       0.589  32.278  26.075  1.00 35.27           H
ATOM   3177  N   SER A 203       1.380  32.097  31.147  1.00 13.82           N
ATOM   3178  H   SER A 203       2.021  32.851  31.316  1.00 13.82           H
ATOM   3179  CA  SER A 203       0.536  31.610  32.239  1.00 13.82           C
ATOM   3180  HA  SER A 203       0.709  30.545  32.373  1.00 13.82           H
ATOM   3181  C   SER A 203      -0.908  31.833  31.829  1.00 13.82           C
ATOM   3182  O   SER A 203      -1.270  32.903  31.341  1.00 13.82           O
ATOM   3183  CB  SER A 203       0.808  32.350  33.550  1.00 13.82           C
ATOM   3184 1HB  SER A 203       1.832  32.151  33.867  1.00 13.82           H
ATOM   3185 2HB  SER A 203       0.689  33.421  33.381  1.00 13.82           H
ATOM   3186  OG  SER A 203      -0.092  31.944  34.573  1.00 13.82           O
ATOM   3187  HG  SER A 203       0.195  32.336  35.401  1.00 13.82           H
ATOM   3188  N   TYR A 204      -1.727  30.812  32.005  1.00 10.30           N
ATOM   3189  H   TYR A 204      -1.394  29.973  32.469  1.00 10.30           H
ATOM   3190  CA  TYR A 204      -3.082  30.840  31.484  1.00 10.30           C
ATOM   3191  HA  TYR A 204      -3.329  31.846  31.148  1.00 10.30           H
ATOM   3192  C   TYR A 204      -4.065  30.452  32.570  1.00 10.30           C
ATOM   3193  O   TYR A 204      -3.809  29.530  33.346  1.00 10.30           O
ATOM   3194  CB  TYR A 204      -3.152  29.899  30.282  1.00 10.30           C
ATOM   3195 1HB  TYR A 204      -2.403  30.214  29.555  1.00 10.30           H
ATOM   3196 2HB  TYR A 204      -2.911  28.887  30.607  1.00 10.30           H
ATOM   3197  CG  TYR A 204      -4.500  29.893  29.605  1.00 10.30           C
ATOM   3198  CD1 TYR A 204      -4.964  31.005  28.882  1.00 10.30           C
ATOM   3199  HD1 TYR A 204      -4.348  31.890  28.788  1.00 10.30           H
ATOM   3200  CD2 TYR A 204      -5.325  28.774  29.700  1.00 10.30           C
ATOM   3201  HD2 TYR A 204      -4.974  27.941  30.274  1.00 10.30           H
ATOM   3202  CE1 TYR A 204      -6.250  30.987  28.281  1.00 10.30           C
ATOM   3203  HE1 TYR A 204      -6.615  31.855  27.750  1.00 10.30           H
ATOM   3204  CE2 TYR A 204      -6.602  28.735  29.072  1.00 10.30           C
ATOM   3205  HE2 TYR A 204      -7.222  27.855  29.135  1.00 10.30           H
ATOM   3206  CZ  TYR A 204      -7.057  29.851  28.379  1.00 10.30           C
ATOM   3207  OH  TYR A 204      -8.285  29.823  27.775  1.00 10.30           O
ATOM   3208  HH  TYR A 204      -8.760  29.002  27.908  1.00 10.30           H
ATOM   3209  N   SER A 205      -5.180  31.166  32.622  1.00 34.68           N
ATOM   3210  H   SER A 205      -5.310  31.918  31.962  1.00 34.68           H
ATOM   3211  CA  SER A 205      -6.280  30.892  33.546  1.00 34.68           C
ATOM   3212  HA  SER A 205      -5.892  30.588  34.518  1.00 34.68           H
ATOM   3213  C   SER A 205      -7.139  29.773  32.969  1.00 34.68           C
ATOM   3214  O   SER A 205      -8.283  30.005  32.593  1.00 34.68           O
ATOM   3215  CB  SER A 205      -7.161  32.134  33.709  1.00 34.68           C
ATOM   3216 1HB  SER A 205      -7.602  32.391  32.745  1.00 34.68           H
ATOM   3217 2HB  SER A 205      -7.963  31.911  34.416  1.00 34.68           H
ATOM   3218  OG  SER A 205      -6.412  33.245  34.177  1.00 34.68           O
ATOM   3219  HG  SER A 205      -6.905  33.636  34.903  1.00 34.68           H
ATOM   3220  N   TYR A 206      -6.548  28.598  32.800  1.00 41.63           N
ATOM   3221  H   TYR A 206      -5.596  28.493  33.117  1.00 41.63           H
ATOM   3222  CA  TYR A 206      -7.243  27.444  32.222  1.00 41.63           C
ATOM   3223  HA  TYR A 206      -7.679  27.724  31.267  1.00 41.63           H
ATOM   3224  C   TYR A 206      -8.363  27.048  33.190  1.00 41.63           C
ATOM   3225  O   TYR A 206      -8.549  27.655  34.237  1.00 41.63           O
ATOM   3226  CB  TYR A 206      -6.258  26.275  32.018  1.00 41.63           C
ATOM   3227 1HB  TYR A 206      -5.250  26.675  31.922  1.00 41.63           H
ATOM   3228 2HB  TYR A 206      -6.305  25.689  32.914  1.00 41.63           H
ATOM   3229  CG  TYR A 206      -6.487  25.284  30.894  1.00 41.63           C
ATOM   3230  CD1 TYR A 206      -5.877  25.442  29.631  1.00 41.63           C
ATOM   3231  HD1 TYR A 206      -5.183  26.238  29.448  1.00 41.63           H
ATOM   3232  CD2 TYR A 206      -7.250  24.119  31.118  1.00 41.63           C
ATOM   3233  HD2 TYR A 206      -7.626  23.903  32.110  1.00 41.63           H
ATOM   3234  CE1 TYR A 206      -6.144  24.546  28.577  1.00 41.63           C
ATOM   3235  HE1 TYR A 206      -5.696  24.695  27.605  1.00 41.63           H
ATOM   3236  CE2 TYR A 206      -7.514  23.212  30.063  1.00 41.63           C
ATOM   3237  HE2 TYR A 206      -8.115  22.333  30.240  1.00 41.63           H
ATOM   3238  CZ  TYR A 206      -6.980  23.457  28.794  1.00 41.63           C
ATOM   3239  OH  TYR A 206      -7.262  22.621  27.749  1.00 41.63           O
ATOM   3240  HH  TYR A 206      -7.771  21.856  28.011  1.00 41.63           H
ATOM   3241  N   ARG A 207      -9.080  25.994  32.828  1.00 28.86           N
ATOM   3242  H   ARG A 207      -8.841  25.550  31.961  1.00 28.86           H
ATOM   3243  CA  ARG A 207     -10.154  25.415  33.644  1.00 28.86           C
ATOM   3244  HA  ARG A 207     -10.949  26.157  33.760  1.00 28.86           H
ATOM   3245  C   ARG A 207      -9.697  25.014  35.058  1.00 28.86           C
ATOM   3246  O   ARG A 207      -8.570  25.202  35.468  1.00 28.86           O
ATOM   3247  CB  ARG A 207     -10.702  24.169  32.931  1.00 28.86           C
ATOM   3248 1HB  ARG A 207      -9.898  23.435  32.868  1.00 28.86           H
ATOM   3249 2HB  ARG A 207     -11.503  23.739  33.532  1.00 28.86           H
ATOM   3250  CG  ARG A 207     -11.258  24.392  31.527  1.00 28.86           C
ATOM   3251 1HG  ARG A 207     -12.092  25.094  31.573  1.00 28.86           H
ATOM   3252 2HG  ARG A 207     -10.482  24.788  30.872  1.00 28.86           H
ATOM   3253  CD  ARG A 207     -11.742  23.052  30.984  1.00 28.86           C
ATOM   3254 1HD  ARG A 207     -10.897  22.361  30.965  1.00 28.86           H
ATOM   3255 2HD  ARG A 207     -12.498  22.652  31.664  1.00 28.86           H
ATOM   3256  NE  ARG A 207     -12.316  23.144  29.631  1.00 28.86           N
ATOM   3257  HE  ARG A 207     -12.405  24.067  29.237  1.00 28.86           H
ATOM   3258  CZ  ARG A 207     -12.737  22.124  28.892  1.00 28.86           C
ATOM   3259  NH1 ARG A 207     -13.216  22.363  27.701  1.00 28.86           N
ATOM   3260 1HH1 ARG A 207     -13.264  23.306  27.350  1.00 28.86           H
ATOM   3261 2HH1 ARG A 207     -13.548  21.604  27.130  1.00 28.86           H
ATOM   3262  NH2 ARG A 207     -12.696  20.876  29.290  1.00 28.86           N
ATOM   3263 1HH2 ARG A 207     -12.367  20.659  30.218  1.00 28.86           H
ATOM   3264 2HH2 ARG A 207     -13.005  20.137  28.682  1.00 28.86           H
ATOM   3265  N   THR A 208     -10.557  24.384  35.828  1.00 11.91           N
ATOM   3266  H   THR A 208     -11.511  24.235  35.532  1.00 11.91           H
ATOM   3267  CA  THR A 208     -10.175  23.928  37.158  1.00 11.91           C
ATOM   3268  HA  THR A 208      -9.911  24.805  37.748  1.00 11.91           H
ATOM   3269  C   THR A 208      -8.990  22.940  37.168  1.00 11.91           C
ATOM   3270  O   THR A 208      -8.780  22.218  36.196  1.00 11.91           O
ATOM   3271  CB  THR A 208     -11.445  23.304  37.735  1.00 11.91           C
ATOM   3272  HB  THR A 208     -11.539  22.272  37.397  1.00 11.91           H
ATOM   3273  OG1 THR A 208     -12.542  24.067  37.226  1.00 11.91           O
ATOM   3274  HG1 THR A 208     -13.349  23.528  37.268  1.00 11.91           H
ATOM   3275  CG2 THR A 208     -11.500  23.379  39.248  1.00 11.91           C
ATOM   3276 1HG2 THR A 208     -12.464  22.993  39.584  1.00 11.91           H
ATOM   3277 2HG2 THR A 208     -11.408  24.418  39.569  1.00 11.91           H
ATOM   3278 3HG2 THR A 208     -10.710  22.776  39.686  1.00 11.91           H
ATOM   3279  N   VAL A 209      -8.232  22.855  38.261  1.00  3.41           N
ATOM   3280  H   VAL A 209      -8.388  23.486  39.029  1.00  3.41           H
ATOM   3281  CA  VAL A 209      -7.151  21.855  38.369  1.00  3.41           C
ATOM   3282  HA  VAL A 209      -6.477  21.967  37.524  1.00  3.41           H
ATOM   3283  C   VAL A 209      -7.715  20.451  38.287  1.00  3.41           C
ATOM   3284  O   VAL A 209      -7.102  19.604  37.659  1.00  3.41           O
ATOM   3285  CB  VAL A 209      -6.299  21.966  39.683  1.00  3.41           C
ATOM   3286  HB  VAL A 209      -6.970  22.028  40.525  1.00  3.41           H
ATOM   3287  CG1 VAL A 209      -5.346  20.794  39.902  1.00  3.41           C
ATOM   3288 1HG1 VAL A 209      -4.764  20.973  40.802  1.00  3.41           H
ATOM   3289 2HG1 VAL A 209      -4.685  20.683  39.043  1.00  3.41           H
ATOM   3290 3HG1 VAL A 209      -5.912  19.875  40.052  1.00  3.41           H
ATOM   3291  CG2 VAL A 209      -5.473  23.182  39.689  1.00  3.41           C
ATOM   3292 1HG2 VAL A 209      -4.932  23.282  40.612  1.00  3.41           H
ATOM   3293 2HG2 VAL A 209      -6.130  24.018  39.645  1.00  3.41           H
ATOM   3294 3HG2 VAL A 209      -4.782  23.203  38.843  1.00  3.41           H
ATOM   3295  N   SER A 210      -8.872  20.174  38.872  1.00-13.09           N
ATOM   3296  H   SER A 210      -9.409  20.887  39.335  1.00-13.09           H
ATOM   3297  CA  SER A 210      -9.373  18.803  38.870  1.00-13.09           C
ATOM   3298  HA  SER A 210      -8.608  18.137  39.271  1.00-13.09           H
ATOM   3299  C   SER A 210      -9.634  18.405  37.436  1.00-13.09           C
ATOM   3300  O   SER A 210      -9.264  17.314  37.028  1.00-13.09           O
ATOM   3301  CB  SER A 210     -10.648  18.672  39.704  1.00-13.09           C
ATOM   3302 1HB  SER A 210     -11.077  17.678  39.566  1.00-13.09           H
ATOM   3303 2HB  SER A 210     -10.394  18.805  40.756  1.00-13.09           H
ATOM   3304  OG  SER A 210     -11.590  19.667  39.341  1.00-13.09           O
ATOM   3305  HG  SER A 210     -12.126  19.341  38.598  1.00-13.09           H
ATOM   3306  N   ASP A 211     -10.180  19.330  36.666  1.00-14.45           N
ATOM   3307  H   ASP A 211     -10.431  20.221  37.056  1.00-14.45           H
ATOM   3308  CA  ASP A 211     -10.512  19.068  35.272  1.00-14.45           C
ATOM   3309  HA  ASP A 211     -11.061  18.127  35.209  1.00-14.45           H
ATOM   3310  C   ASP A 211      -9.239  18.946  34.451  1.00-14.45           C
ATOM   3311  O   ASP A 211      -9.147  18.093  33.584  1.00-14.45           O
ATOM   3312  CB  ASP A 211     -11.371  20.190  34.683  1.00-14.45           C
ATOM   3313 1HB  ASP A 211     -10.863  21.143  34.828  1.00-14.45           H
ATOM   3314 2HB  ASP A 211     -11.482  20.016  33.612  1.00-14.45           H
ATOM   3315  CG  ASP A 211     -12.755  20.273  35.307  1.00-14.45           C
ATOM   3316  OD1 ASP A 211     -13.097  19.471  36.204  1.00-14.45           O
ATOM   3317  OD2 ASP A 211     -13.477  21.222  34.933  1.00-14.45           O
ATOM   3318  N   LEU A 212      -8.223  19.750  34.739  1.00 10.11           N
ATOM   3319  H   LEU A 212      -8.340  20.477  35.442  1.00 10.11           H
ATOM   3320  CA  LEU A 212      -6.938  19.617  34.050  1.00 10.11           C
ATOM   3321  HA  LEU A 212      -7.092  19.717  32.976  1.00 10.11           H
ATOM   3322  C   LEU A 212      -6.329  18.250  34.320  1.00 10.11           C
ATOM   3323  O   LEU A 212      -5.794  17.601  33.424  1.00 10.11           O
ATOM   3324  CB  LEU A 212      -5.950  20.684  34.525  1.00 10.11           C
ATOM   3325 1HB  LEU A 212      -6.368  21.667  34.310  1.00 10.11           H
ATOM   3326 2HB  LEU A 212      -5.834  20.595  35.603  1.00 10.11           H
ATOM   3327  CG  LEU A 212      -4.555  20.568  33.882  1.00 10.11           C
ATOM   3328  HG  LEU A 212      -4.578  19.733  33.197  1.00 10.11           H
ATOM   3329  CD1 LEU A 212      -4.243  21.781  33.009  1.00 10.11           C
ATOM   3330 1HD1 LEU A 212      -3.207  21.747  32.677  1.00 10.11           H
ATOM   3331 2HD1 LEU A 212      -4.432  22.705  33.536  1.00 10.11           H
ATOM   3332 3HD1 LEU A 212      -4.892  21.774  32.135  1.00 10.11           H
ATOM   3333  CD2 LEU A 212      -3.446  20.212  34.895  1.00 10.11           C
ATOM   3334 1HD2 LEU A 212      -2.472  20.503  34.502  1.00 10.11           H
ATOM   3335 2HD2 LEU A 212      -3.457  19.136  35.053  1.00 10.11           H
ATOM   3336 3HD2 LEU A 212      -3.620  20.703  35.845  1.00 10.11           H
ATOM   3337  N   ARG A 213      -6.389  17.797  35.563  1.00  2.23           N
ATOM   3338  H   ARG A 213      -6.841  18.361  36.283  1.00  2.23           H
ATOM   3339  CA  ARG A 213      -5.794  16.509  35.900  1.00  2.23           C
ATOM   3340  HA  ARG A 213      -4.789  16.479  35.492  1.00  2.23           H
ATOM   3341  C   ARG A 213      -6.560  15.404  35.208  1.00  2.23           C
ATOM   3342  O   ARG A 213      -5.941  14.508  34.636  1.00  2.23           O
ATOM   3343  CB  ARG A 213      -5.743  16.278  37.415  1.00  2.23           C
ATOM   3344 1HB  ARG A 213      -6.754  16.346  37.817  1.00  2.23           H
ATOM   3345 2HB  ARG A 213      -5.373  15.268  37.592  1.00  2.23           H
ATOM   3346  CG  ARG A 213      -4.845  17.257  38.178  1.00  2.23           C
ATOM   3347 1HG  ARG A 213      -5.205  18.265  38.031  1.00  2.23           H
ATOM   3348 2HG  ARG A 213      -4.891  17.025  39.242  1.00  2.23           H
ATOM   3349  CD  ARG A 213      -3.402  17.216  37.717  1.00  2.23           C
ATOM   3350 1HD  ARG A 213      -3.006  16.211  37.875  1.00  2.23           H
ATOM   3351 2HD  ARG A 213      -3.362  17.452  36.655  1.00  2.23           H
ATOM   3352  NE  ARG A 213      -2.579  18.194  38.431  1.00  2.23           N
ATOM   3353  HE  ARG A 213      -3.062  18.758  39.109  1.00  2.23           H
ATOM   3354  CZ  ARG A 213      -1.277  18.391  38.293  1.00  2.23           C
ATOM   3355  NH1 ARG A 213      -0.670  19.110  39.186  1.00  2.23           N
ATOM   3356 1HH1 ARG A 213      -1.192  19.530  39.932  1.00  2.23           H
ATOM   3357 2HH1 ARG A 213       0.342  19.192  39.141  1.00  2.23           H
ATOM   3358  NH2 ARG A 213      -0.552  17.885  37.336  1.00  2.23           N
ATOM   3359 1HH2 ARG A 213      -0.997  17.403  36.575  1.00  2.23           H
ATOM   3360 2HH2 ARG A 213       0.453  17.992  37.357  1.00  2.23           H
ATOM   3361  N   GLN A 214      -7.878  15.505  35.218  1.00  1.22           N
ATOM   3362  H   GLN A 214      -8.322  16.286  35.696  1.00  1.22           H
ATOM   3363  CA  GLN A 214      -8.723  14.515  34.564  1.00  1.22           C
ATOM   3364  HA  GLN A 214      -8.477  13.540  34.946  1.00  1.22           H
ATOM   3365  C   GLN A 214      -8.462  14.460  33.068  1.00  1.22           C
ATOM   3366  O   GLN A 214      -8.362  13.383  32.490  1.00  1.22           O
ATOM   3367  CB  GLN A 214     -10.201  14.800  34.852  1.00  1.22           C
ATOM   3368 1HB  GLN A 214     -10.397  15.852  34.646  1.00  1.22           H
ATOM   3369 2HB  GLN A 214     -10.810  14.196  34.180  1.00  1.22           H
ATOM   3370  CG  GLN A 214     -10.619  14.477  36.290  1.00  1.22           C
ATOM   3371 1HG  GLN A 214     -10.585  13.404  36.420  1.00  1.22           H
ATOM   3372 2HG  GLN A 214      -9.927  14.932  36.993  1.00  1.22           H
ATOM   3373  CD  GLN A 214     -12.018  14.914  36.633  1.00  1.22           C
ATOM   3374  OE1 GLN A 214     -12.773  15.351  35.794  1.00  1.22           O
ATOM   3375  NE2 GLN A 214     -12.393  14.745  37.874  1.00  1.22           N
ATOM   3376 1HE2 GLN A 214     -13.329  15.020  38.122  1.00  1.22           H
ATOM   3377 2HE2 GLN A 214     -11.766  14.347  38.549  1.00  1.22           H
ATOM   3378  N   ALA A 215      -8.330  15.619  32.445  1.00  3.78           N
ATOM   3379  H   ALA A 215      -8.433  16.487  32.968  1.00  3.78           H
ATOM   3380  CA  ALA A 215      -8.132  15.687  31.006  1.00  3.78           C
ATOM   3381  HA  ALA A 215      -8.832  14.995  30.537  1.00  3.78           H
ATOM   3382  C   ALA A 215      -6.726  15.303  30.531  1.00  3.78           C
ATOM   3383  O   ALA A 215      -6.565  14.672  29.493  1.00  3.78           O
ATOM   3384  CB  ALA A 215      -8.476  17.110  30.539  1.00  3.78           C
ATOM   3385 1HB  ALA A 215      -8.358  17.174  29.457  1.00  3.78           H
ATOM   3386 2HB  ALA A 215      -7.813  17.829  31.023  1.00  3.78           H
ATOM   3387 3HB  ALA A 215      -9.509  17.338  30.806  1.00  3.78           H
ATOM   3388  N   LEU A 216      -5.705  15.777  31.228  1.00 27.98           N
ATOM   3389  H   LEU A 216      -5.882  16.277  32.097  1.00 27.98           H
ATOM   3390  CA  LEU A 216      -4.349  15.777  30.673  1.00 27.98           C
ATOM   3391  HA  LEU A 216      -4.377  15.433  29.640  1.00 27.98           H
ATOM   3392  C   LEU A 216      -3.345  14.915  31.405  1.00 27.98           C
ATOM   3393  O   LEU A 216      -2.323  14.549  30.841  1.00 27.98           O
ATOM   3394  CB  LEU A 216      -3.832  17.215  30.670  1.00 27.98           C
ATOM   3395 1HB  LEU A 216      -3.833  17.573  31.699  1.00 27.98           H
ATOM   3396 2HB  LEU A 216      -2.804  17.225  30.311  1.00 27.98           H
ATOM   3397  CG  LEU A 216      -4.667  18.177  29.810  1.00 27.98           C
ATOM   3398  HG  LEU A 216      -5.711  17.891  29.862  1.00 27.98           H
ATOM   3399  CD1 LEU A 216      -4.599  19.569  30.371  1.00 27.98           C
ATOM   3400 1HD1 LEU A 216      -4.895  20.304  29.623  1.00 27.98           H
ATOM   3401 2HD1 LEU A 216      -3.596  19.795  30.733  1.00 27.98           H
ATOM   3402 3HD1 LEU A 216      -5.299  19.629  31.199  1.00 27.98           H
ATOM   3403  CD2 LEU A 216      -4.271  18.126  28.340  1.00 27.98           C
ATOM   3404 1HD2 LEU A 216      -4.817  18.885  27.780  1.00 27.98           H
ATOM   3405 2HD2 LEU A 216      -4.525  17.146  27.934  1.00 27.98           H
ATOM   3406 3HD2 LEU A 216      -3.201  18.292  28.225  1.00 27.98           H
ATOM   3407  N   THR A 217      -3.590  14.577  32.661  1.00 17.64           N
ATOM   3408  H   THR A 217      -4.470  14.817  33.108  1.00 17.64           H
ATOM   3409  CA  THR A 217      -2.552  13.860  33.404  1.00 17.64           C
ATOM   3410  HA  THR A 217      -1.600  14.021  32.902  1.00 17.64           H
ATOM   3411  C   THR A 217      -2.771  12.378  33.414  1.00 17.64           C
ATOM   3412  O   THR A 217      -2.106  11.694  34.178  1.00 17.64           O
ATOM   3413  CB  THR A 217      -2.332  14.355  34.840  1.00 17.64           C
ATOM   3414  HB  THR A 217      -1.485  13.820  35.271  1.00 17.64           H
ATOM   3415  OG1 THR A 217      -3.474  14.138  35.677  1.00 17.64           O
ATOM   3416  HG1 THR A 217      -4.281  14.182  35.137  1.00 17.64           H
ATOM   3417  CG2 THR A 217      -2.002  15.818  34.823  1.00 17.64           C
ATOM   3418 1HG2 THR A 217      -1.696  16.093  35.819  1.00 17.64           H
ATOM   3419 2HG2 THR A 217      -2.868  16.405  34.516  1.00 17.64           H
ATOM   3420 3HG2 THR A 217      -1.175  16.006  34.135  1.00 17.64           H
ATOM   3421  N   SER A 218      -3.652  11.896  32.544  1.00 39.71           N
ATOM   3422  H   SER A 218      -4.052  12.525  31.861  1.00 39.71           H
ATOM   3423  CA  SER A 218      -4.101  10.505  32.535  1.00 39.71           C
ATOM   3424  HA  SER A 218      -4.789  10.393  33.359  1.00 39.71           H
ATOM   3425  C   SER A 218      -3.019   9.467  32.763  1.00 39.71           C
ATOM   3426  O   SER A 218      -3.255   8.551  33.523  1.00 39.71           O
ATOM   3427  CB  SER A 218      -4.863  10.191  31.246  1.00 39.71           C
ATOM   3428 1HB  SER A 218      -5.238   9.168  31.290  1.00 39.71           H
ATOM   3429 2HB  SER A 218      -5.706  10.877  31.153  1.00 39.71           H
ATOM   3430  OG  SER A 218      -4.018  10.333  30.121  1.00 39.71           O
ATOM   3431  HG  SER A 218      -4.552  10.218  29.323  1.00 39.71           H
ATOM   3432  N   VAL A 219      -1.824   9.702  32.235  1.00 40.15           N
ATOM   3433  H   VAL A 219      -1.733  10.511  31.641  1.00 40.15           H
ATOM   3434  CA  VAL A 219      -0.610   8.919  32.503  1.00 40.15           C
ATOM   3435  HA  VAL A 219      -0.579   8.104  31.784  1.00 40.15           H
ATOM   3436  C   VAL A 219      -0.471   8.293  33.894  1.00 40.15           C
ATOM   3437  O   VAL A 219      -0.083   7.142  33.990  1.00 40.15           O
ATOM   3438  CB  VAL A 219       0.644   9.817  32.280  1.00 40.15           C
ATOM   3439  HB  VAL A 219       0.650  10.597  33.042  1.00 40.15           H
ATOM   3440  CG1 VAL A 219       1.954   9.017  32.396  1.00 40.15           C
ATOM   3441 1HG1 VAL A 219       2.806   9.661  32.183  1.00 40.15           H
ATOM   3442 2HG1 VAL A 219       1.948   8.181  31.695  1.00 40.15           H
ATOM   3443 3HG1 VAL A 219       2.070   8.625  33.409  1.00 40.15           H
ATOM   3444  CG2 VAL A 219       0.582  10.505  30.903  1.00 40.15           C
ATOM   3445 1HG2 VAL A 219       1.520  11.029  30.716  1.00 40.15           H
ATOM   3446 2HG2 VAL A 219      -0.218  11.243  30.874  1.00 40.15           H
ATOM   3447 3HG2 VAL A 219       0.430   9.763  30.117  1.00 40.15           H
ATOM   3448  N   ASN A 220      -0.810   9.006  34.962  1.00 42.70           N
ATOM   3449  H   ASN A 220      -1.158   9.950  34.835  1.00 42.70           H
ATOM   3450  CA  ASN A 220      -0.757   8.416  36.305  1.00 42.70           C
ATOM   3451  HA  ASN A 220      -0.345   7.410  36.222  1.00 42.70           H
ATOM   3452  C   ASN A 220      -2.149   8.236  36.936  1.00 42.70           C
ATOM   3453  O   ASN A 220      -2.499   7.120  37.301  1.00 42.70           O
ATOM   3454  CB  ASN A 220       0.212   9.192  37.213  1.00 42.70           C
ATOM   3455 1HB  ASN A 220      -0.145  10.206  37.354  1.00 42.70           H
ATOM   3456 2HB  ASN A 220       0.252   8.698  38.183  1.00 42.70           H
ATOM   3457  CG  ASN A 220       1.614   9.256  36.650  1.00 42.70           C
ATOM   3458  OD1 ASN A 220       2.171   8.278  36.188  1.00 42.70           O
ATOM   3459  ND2 ASN A 220       2.202  10.423  36.698  1.00 42.70           N
ATOM   3460 1HD2 ASN A 220       3.132  10.496  36.323  1.00 42.70           H
ATOM   3461 2HD2 ASN A 220       1.740  11.214  37.107  1.00 42.70           H
ATOM   3462  N   PRO A 221      -2.970   9.301  37.078  1.00 40.49           N
ATOM   3463  CA  PRO A 221      -4.250   8.989  37.725  1.00 40.49           C
ATOM   3464  HA  PRO A 221      -4.058   8.369  38.592  1.00 40.49           H
ATOM   3465  C   PRO A 221      -5.363   8.322  36.907  1.00 40.49           C
ATOM   3466  O   PRO A 221      -6.401   8.035  37.478  1.00 40.49           O
ATOM   3467  CB  PRO A 221      -4.722  10.368  38.216  1.00 40.49           C
ATOM   3468 1HB  PRO A 221      -5.523  10.725  37.583  1.00 40.49           H
ATOM   3469 2HB  PRO A 221      -5.057  10.317  39.251  1.00 40.49           H
ATOM   3470  CG  PRO A 221      -3.543  11.272  38.085  1.00 40.49           C
ATOM   3471 1HG  PRO A 221      -3.851  12.312  37.972  1.00 40.49           H
ATOM   3472 2HG  PRO A 221      -2.868  11.146  38.933  1.00 40.49           H
ATOM   3473  CD  PRO A 221      -2.924  10.753  36.845  1.00 40.49           C
ATOM   3474 1HD  PRO A 221      -3.532  11.016  35.977  1.00 40.49           H
ATOM   3475 2HD  PRO A 221      -1.907  11.122  36.735  1.00 40.49           H
ATOM   3476  N   PHE A 222      -5.205   8.101  35.604  1.00 23.57           N
ATOM   3477  H   PHE A 222      -4.343   8.368  35.141  1.00 23.57           H
ATOM   3478  CA  PHE A 222      -6.271   7.488  34.788  1.00 23.57           C
ATOM   3479  HA  PHE A 222      -7.015   7.039  35.447  1.00 23.57           H
ATOM   3480  C   PHE A 222      -5.752   6.393  33.859  1.00 23.57           C
ATOM   3481  O   PHE A 222      -6.492   5.850  33.042  1.00 23.57           O
ATOM   3482  CB  PHE A 222      -6.979   8.530  33.909  1.00 23.57           C
ATOM   3483 1HB  PHE A 222      -6.268   8.923  33.205  1.00 23.57           H
ATOM   3484 2HB  PHE A 222      -7.770   8.037  33.344  1.00 23.57           H
ATOM   3485  CG  PHE A 222      -7.594   9.664  34.676  1.00 23.57           C
ATOM   3486  CD1 PHE A 222      -6.809  10.721  35.178  1.00 23.57           C
ATOM   3487  HD1 PHE A 222      -5.763  10.783  34.944  1.00 23.57           H
ATOM   3488  CD2 PHE A 222      -8.972   9.658  34.933  1.00 23.57           C
ATOM   3489  HD2 PHE A 222      -9.599   8.889  34.506  1.00 23.57           H
ATOM   3490  CE1 PHE A 222      -7.355  11.663  36.055  1.00 23.57           C
ATOM   3491  HE1 PHE A 222      -6.734  12.440  36.474  1.00 23.57           H
ATOM   3492  CE2 PHE A 222      -9.543  10.630  35.777  1.00 23.57           C
ATOM   3493  HE2 PHE A 222     -10.603  10.615  35.984  1.00 23.57           H
ATOM   3494  CZ  PHE A 222      -8.707  11.580  36.404  1.00 23.57           C
ATOM   3495  HZ  PHE A 222      -9.105  12.248  37.148  1.00 23.57           H
ATOM   3496  N   LEU A 223      -4.468   6.085  33.921  1.00 34.85           N
ATOM   3497  H   LEU A 223      -3.866   6.523  34.603  1.00 34.85           H
ATOM   3498  CA  LEU A 223      -3.893   5.102  33.019  1.00 34.85           C
ATOM   3499  HA  LEU A 223      -4.559   4.940  32.175  1.00 34.85           H
ATOM   3500  C   LEU A 223      -3.837   3.864  33.869  1.00 34.85           C
ATOM   3501  O   LEU A 223      -3.133   3.805  34.859  1.00 34.85           O
ATOM   3502  CB  LEU A 223      -2.516   5.524  32.504  1.00 34.85           C
ATOM   3503 1HB  LEU A 223      -2.630   6.505  32.049  1.00 34.85           H
ATOM   3504 2HB  LEU A 223      -1.870   5.634  33.369  1.00 34.85           H
ATOM   3505  CG  LEU A 223      -1.786   4.639  31.482  1.00 34.85           C
ATOM   3506  HG  LEU A 223      -1.550   3.685  31.951  1.00 34.85           H
ATOM   3507  CD1 LEU A 223      -2.640   4.365  30.242  1.00 34.85           C
ATOM   3508 1HD1 LEU A 223      -2.053   3.814  29.507  1.00 34.85           H
ATOM   3509 2HD1 LEU A 223      -2.965   5.310  29.801  1.00 34.85           H
ATOM   3510 3HD1 LEU A 223      -3.513   3.775  30.508  1.00 34.85           H
ATOM   3511  CD2 LEU A 223      -0.486   5.308  31.033  1.00 34.85           C
ATOM   3512 1HD2 LEU A 223       0.082   4.633  30.396  1.00 34.85           H
ATOM   3513 2HD2 LEU A 223       0.120   5.559  31.906  1.00 34.85           H
ATOM   3514 3HD2 LEU A 223      -0.702   6.226  30.486  1.00 34.85           H
ATOM   3515  N   GLU A 224      -4.643   2.886  33.509  1.00  6.53           N
ATOM   3516  H   GLU A 224      -5.302   3.022  32.759  1.00  6.53           H
ATOM   3517  CA  GLU A 224      -4.704   1.668  34.299  1.00  6.53           C
ATOM   3518  HA  GLU A 224      -4.501   1.924  35.331  1.00  6.53           H
ATOM   3519  C   GLU A 224      -3.677   0.640  33.849  1.00  6.53           C
ATOM   3520  O   GLU A 224      -3.399  -0.342  34.520  1.00  6.53           O
ATOM   3521  CB  GLU A 224      -6.106   1.085  34.243  1.00  6.53           C
ATOM   3522 1HB  GLU A 224      -6.366   0.903  33.199  1.00  6.53           H
ATOM   3523 2HB  GLU A 224      -6.109   0.139  34.784  1.00  6.53           H
ATOM   3524  CG  GLU A 224      -7.137   2.014  34.871  1.00  6.53           C
ATOM   3525 1HG  GLU A 224      -6.844   2.219  35.902  1.00  6.53           H
ATOM   3526 2HG  GLU A 224      -7.160   2.955  34.319  1.00  6.53           H
ATOM   3527  CD  GLU A 224      -8.528   1.409  34.857  1.00  6.53           C
ATOM   3528  OE1 GLU A 224      -8.685   0.285  34.329  1.00  6.53           O
ATOM   3529  OE2 GLU A 224      -9.472   2.068  35.330  1.00  6.53           O
ATOM   3530  N   ARG A 225      -3.093   0.887  32.686  1.00-12.31           N
ATOM   3531  H   ARG A 225      -3.344   1.724  32.190  1.00-12.31           H
ATOM   3532  CA  ARG A 225      -2.112  -0.041  32.115  1.00-12.31           C
ATOM   3533  HA  ARG A 225      -2.423  -1.065  32.334  1.00-12.31           H
ATOM   3534  C   ARG A 225      -0.717   0.141  32.705  1.00-12.31           C
ATOM   3535  O   ARG A 225       0.120  -0.749  32.632  1.00-12.31           O
ATOM   3536  CB  ARG A 225      -2.048   0.152  30.598  1.00-12.31           C
ATOM   3537 1HB  ARG A 225      -1.768   1.186  30.395  1.00-12.31           H
ATOM   3538 2HB  ARG A 225      -1.271  -0.500  30.196  1.00-12.31           H
ATOM   3539  CG  ARG A 225      -3.360  -0.155  29.877  1.00-12.31           C
ATOM   3540 1HG  ARG A 225      -3.606  -1.209  30.009  1.00-12.31           H
ATOM   3541 2HG  ARG A 225      -4.161   0.455  30.295  1.00-12.31           H
ATOM   3542  CD  ARG A 225      -3.233   0.159  28.395  1.00-12.31           C
ATOM   3543 1HD  ARG A 225      -2.933   1.202  28.286  1.00-12.31           H
ATOM   3544 2HD  ARG A 225      -2.458  -0.477  27.964  1.00-12.31           H
ATOM   3545  NE  ARG A 225      -4.496  -0.055  27.668  1.00-12.31           N
ATOM   3546  HE  ARG A 225      -5.264  -0.434  28.200  1.00-12.31           H
ATOM   3547  CZ  ARG A 225      -4.710   0.196  26.382  1.00-12.31           C
ATOM   3548  NH1 ARG A 225      -5.882  -0.068  25.873  1.00-12.31           N
ATOM   3549 1HH1 ARG A 225      -6.606  -0.472  26.444  1.00-12.31           H
ATOM   3550 2HH1 ARG A 225      -6.063   0.124  24.902  1.00-12.31           H
ATOM   3551  NH2 ARG A 225      -3.808   0.710  25.583  1.00-12.31           N
ATOM   3552 1HH2 ARG A 225      -2.890   0.919  25.938  1.00-12.31           H
ATOM   3553 2HH2 ARG A 225      -4.026   0.888  24.617  1.00-12.31           H
ATOM   3554  N   ILE A 226      -0.447   1.325  33.228  1.00 33.50           N
ATOM   3555  H   ILE A 226      -1.171   2.019  33.285  1.00 33.50           H
ATOM   3556  CA  ILE A 226       0.876   1.653  33.762  1.00 33.50           C
ATOM   3557  HA  ILE A 226       1.633   1.299  33.065  1.00 33.50           H
ATOM   3558  C   ILE A 226       1.030   0.915  35.103  1.00 33.50           C
ATOM   3559  O   ILE A 226       0.047   0.744  35.820  1.00 33.50           O
ATOM   3560  CB  ILE A 226       1.006   3.214  33.891  1.00 33.50           C
ATOM   3561  HB  ILE A 226       0.703   3.623  32.933  1.00 33.50           H
ATOM   3562  CG1 ILE A 226       2.457   3.670  34.136  1.00 33.50           C
ATOM   3563 1HG1 ILE A 226       2.761   3.338  35.127  1.00 33.50           H
ATOM   3564 2HG1 ILE A 226       3.095   3.180  33.400  1.00 33.50           H
ATOM   3565  CG2 ILE A 226       0.064   3.784  34.949  1.00 33.50           C
ATOM   3566 1HG2 ILE A 226      -0.169   4.822  34.723  1.00 33.50           H
ATOM   3567 2HG2 ILE A 226       0.510   3.744  35.930  1.00 33.50           H
ATOM   3568 3HG2 ILE A 226      -0.863   3.223  34.987  1.00 33.50           H
ATOM   3569  CD1 ILE A 226       2.713   5.176  34.054  1.00 33.50           C
ATOM   3570 1HD1 ILE A 226       3.778   5.371  34.179  1.00 33.50           H
ATOM   3571 2HD1 ILE A 226       2.168   5.700  34.842  1.00 33.50           H
ATOM   3572 3HD1 ILE A 226       2.392   5.557  33.085  1.00 33.50           H
ATOM   3573  N   PRO A 227       2.260   0.527  35.502  1.00 -7.71           N
ATOM   3574  CA  PRO A 227       2.419   0.032  36.881  1.00 -7.71           C
ATOM   3575  HA  PRO A 227       1.886  -0.911  37.001  1.00 -7.71           H
ATOM   3576  C   PRO A 227       1.984   0.984  38.004  1.00 -7.71           C
ATOM   3577  O   PRO A 227       1.778   0.553  39.127  1.00 -7.71           O
ATOM   3578  CB  PRO A 227       3.930  -0.205  36.984  1.00 -7.71           C
ATOM   3579 1HB  PRO A 227       4.422   0.685  37.377  1.00 -7.71           H
ATOM   3580 2HB  PRO A 227       4.143  -1.069  37.613  1.00 -7.71           H
ATOM   3581  CG  PRO A 227       4.358  -0.461  35.595  1.00 -7.71           C
ATOM   3582 1HG  PRO A 227       5.425  -0.275  35.473  1.00 -7.71           H
ATOM   3583 2HG  PRO A 227       4.111  -1.486  35.314  1.00 -7.71           H
ATOM   3584  CD  PRO A 227       3.551   0.498  34.787  1.00 -7.71           C
ATOM   3585 1HD  PRO A 227       4.021   1.481  34.795  1.00 -7.71           H
ATOM   3586 2HD  PRO A 227       3.430   0.129  33.767  1.00 -7.71           H
ATOM   3587  N   SER A 228       1.817   2.264  37.701  1.00 31.37           N
ATOM   3588  H   SER A 228       2.016   2.575  36.767  1.00 31.37           H
ATOM   3589  CA  SER A 228       1.318   3.266  38.648  1.00 31.37           C
ATOM   3590  HA  SER A 228       1.617   2.981  39.656  1.00 31.37           H
ATOM   3591  C   SER A 228      -0.206   3.434  38.633  1.00 31.37           C
ATOM   3592  O   SER A 228      -0.716   4.466  39.062  1.00 31.37           O
ATOM   3593  CB  SER A 228       1.959   4.615  38.319  1.00 31.37           C
ATOM   3594 1HB  SER A 228       1.582   4.973  37.361  1.00 31.37           H
ATOM   3595 2HB  SER A 228       1.707   5.339  39.094  1.00 31.37           H
ATOM   3596  OG  SER A 228       3.368   4.468  38.235  1.00 31.37           O
ATOM   3597  HG  SER A 228       3.745   5.326  38.021  1.00 31.37           H
ATOM   3598  N   THR A 229      -0.920   2.446  38.109  1.00 44.87           N
ATOM   3599  H   THR A 229      -0.451   1.626  37.750  1.00 44.87           H
ATOM   3600  CA  THR A 229      -2.383   2.473  38.049  1.00 44.87           C
ATOM   3601  HA  THR A 229      -2.672   3.321  37.429  1.00 44.87           H
ATOM   3602  C   THR A 229      -3.029   2.685  39.418  1.00 44.87           C
ATOM   3603  O   THR A 229      -2.785   1.955  40.388  1.00 44.87           O
ATOM   3604  CB  THR A 229      -2.938   1.184  37.392  1.00 44.87           C
ATOM   3605  HB  THR A 229      -2.649   1.195  36.344  1.00 44.87           H
ATOM   3606  OG1 THR A 229      -4.364   1.163  37.492  1.00 44.87           O
ATOM   3607  HG1 THR A 229      -4.681   0.390  37.022  1.00 44.87           H
ATOM   3608  CG2 THR A 229      -2.438  -0.118  38.009  1.00 44.87           C
ATOM   3609 1HG2 THR A 229      -2.807  -0.953  37.414  1.00 44.87           H
ATOM   3610 2HG2 THR A 229      -2.804  -0.211  39.030  1.00 44.87           H
ATOM   3611 3HG2 THR A 229      -1.350  -0.150  38.007  1.00 44.87           H
ATOM   3612  N   LEU A 230      -3.824   3.739  39.523  1.00 22.95           N
ATOM   3613  H   LEU A 230      -4.010   4.309  38.711  1.00 22.95           H
ATOM   3614  CA  LEU A 230      -4.425   4.101  40.801  1.00 22.95           C
ATOM   3615  HA  LEU A 230      -3.810   3.704  41.606  1.00 22.95           H
ATOM   3616  C   LEU A 230      -5.814   3.505  40.948  1.00 22.95           C
ATOM   3617  O   LEU A 230      -6.531   3.294  39.984  1.00 22.95           O
ATOM   3618  CB  LEU A 230      -4.492   5.622  40.956  1.00 22.95           C
ATOM   3619 1HB  LEU A 230      -5.103   6.022  40.146  1.00 22.95           H
ATOM   3620 2HB  LEU A 230      -5.005   5.837  41.891  1.00 22.95           H
ATOM   3621  CG  LEU A 230      -3.153   6.376  40.976  1.00 22.95           C
ATOM   3622  HG  LEU A 230      -2.677   6.274  40.003  1.00 22.95           H
ATOM   3623  CD1 LEU A 230      -3.437   7.847  41.226  1.00 22.95           C
ATOM   3624 1HD1 LEU A 230      -2.536   8.427  41.036  1.00 22.95           H
ATOM   3625 2HD1 LEU A 230      -3.757   7.992  42.257  1.00 22.95           H
ATOM   3626 3HD1 LEU A 230      -4.235   8.192  40.573  1.00 22.95           H
ATOM   3627  CD2 LEU A 230      -2.176   5.877  42.055  1.00 22.95           C
ATOM   3628 1HD2 LEU A 230      -1.280   6.495  42.052  1.00 22.95           H
ATOM   3629 2HD2 LEU A 230      -1.872   4.853  41.827  1.00 22.95           H
ATOM   3630 3HD2 LEU A 230      -2.639   5.912  43.040  1.00 22.95           H
ATOM   3631  N   GLN A 231      -6.200   3.250  42.188  1.00 -0.45           N
ATOM   3632  H   GLN A 231      -5.558   3.410  42.942  1.00 -0.45           H
ATOM   3633  CA  GLN A 231      -7.567   2.827  42.477  1.00 -0.45           C
ATOM   3634  HA  GLN A 231      -7.912   2.128  41.712  1.00 -0.45           H
ATOM   3635  C   GLN A 231      -8.417   4.092  42.453  1.00 -0.45           C
ATOM   3636  O   GLN A 231      -7.868   5.191  42.562  1.00 -0.45           O
ATOM   3637  CB  GLN A 231      -7.665   2.179  43.859  1.00 -0.45           C
ATOM   3638 1HB  GLN A 231      -7.479   2.943  44.604  1.00 -0.45           H
ATOM   3639 2HB  GLN A 231      -8.683   1.820  44.008  1.00 -0.45           H
ATOM   3640  CG  GLN A 231      -6.691   1.018  44.074  1.00 -0.45           C
ATOM   3641 1HG  GLN A 231      -5.667   1.358  43.927  1.00 -0.45           H
ATOM   3642 2HG  GLN A 231      -6.788   0.661  45.099  1.00 -0.45           H
ATOM   3643  CD  GLN A 231      -6.974  -0.133  43.139  1.00 -0.45           C
ATOM   3644  OE1 GLN A 231      -8.065  -0.673  43.143  1.00 -0.45           O
ATOM   3645  NE2 GLN A 231      -6.017  -0.509  42.333  1.00 -0.45           N
ATOM   3646 1HE2 GLN A 231      -6.199  -1.276  41.709  1.00 -0.45           H
ATOM   3647 2HE2 GLN A 231      -5.132  -0.032  42.326  1.00 -0.45           H
ATOM   3648  N   ASP A 232      -9.732   3.947  42.397  1.00-12.34           N
ATOM   3649  H   ASP A 232     -10.142   3.025  42.349  1.00-12.34           H
ATOM   3650  CA  ASP A 232     -10.638   5.099  42.300  1.00-12.34           C
ATOM   3651  HA  ASP A 232     -10.429   5.625  41.367  1.00-12.34           H
ATOM   3652  C   ASP A 232     -10.449   6.089  43.450  1.00-12.34           C
ATOM   3653  O   ASP A 232     -10.361   7.301  43.249  1.00-12.34           O
ATOM   3654  CB  ASP A 232     -12.101   4.628  42.300  1.00-12.34           C
ATOM   3655 1HB  ASP A 232     -12.272   4.007  43.180  1.00-12.34           H
ATOM   3656 2HB  ASP A 232     -12.749   5.503  42.362  1.00-12.34           H
ATOM   3657  CG  ASP A 232     -12.477   3.834  41.055  1.00-12.34           C
ATOM   3658  OD1 ASP A 232     -11.707   3.843  40.080  1.00-12.34           O
ATOM   3659  OD2 ASP A 232     -13.545   3.185  41.065  1.00-12.34           O
ATOM   3660  N   ASP A 233     -10.327   5.581  44.667  1.00-18.27           N
ATOM   3661  H   ASP A 233     -10.437   4.589  44.808  1.00-18.27           H
ATOM   3662  CA  ASP A 233     -10.153   6.457  45.830  1.00-18.27           C
ATOM   3663  HA  ASP A 233     -10.913   7.238  45.796  1.00-18.27           H
ATOM   3664  C   ASP A 233      -8.786   7.134  45.817  1.00-18.27           C
ATOM   3665  O   ASP A 233      -8.650   8.309  46.145  1.00-18.27           O
ATOM   3666  CB  ASP A 233     -10.328   5.665  47.129  1.00-18.27           C
ATOM   3667 1HB  ASP A 233      -9.651   4.810  47.113  1.00-18.27           H
ATOM   3668 2HB  ASP A 233     -10.064   6.305  47.971  1.00-18.27           H
ATOM   3669  CG  ASP A 233     -11.753   5.169  47.319  1.00-18.27           C
ATOM   3670  OD1 ASP A 233     -12.690   5.810  46.796  1.00-18.27           O
ATOM   3671  OD2 ASP A 233     -11.928   4.097  47.934  1.00-18.27           O
ATOM   3672  N   PHE A 234      -7.771   6.427  45.340  1.00  4.54           N
ATOM   3673  H   PHE A 234      -7.927   5.487  45.021  1.00  4.54           H
ATOM   3674  CA  PHE A 234      -6.437   7.018  45.247  1.00  4.54           C
ATOM   3675  HA  PHE A 234      -6.179   7.462  46.210  1.00  4.54           H
ATOM   3676  C   PHE A 234      -6.399   8.136  44.218  1.00  4.54           C
ATOM   3677  O   PHE A 234      -5.636   9.074  44.375  1.00  4.54           O
ATOM   3678  CB  PHE A 234      -5.370   5.985  44.885  1.00  4.54           C
ATOM   3679 1HB  PHE A 234      -5.754   5.308  44.126  1.00  4.54           H
ATOM   3680 2HB  PHE A 234      -4.520   6.522  44.464  1.00  4.54           H
ATOM   3681  CG  PHE A 234      -4.858   5.208  46.064  1.00  4.54           C
ATOM   3682  CD1 PHE A 234      -5.206   3.865  46.266  1.00  4.54           C
ATOM   3683  HD1 PHE A 234      -5.867   3.381  45.584  1.00  4.54           H
ATOM   3684  CD2 PHE A 234      -3.993   5.827  46.977  1.00  4.54           C
ATOM   3685  HD2 PHE A 234      -3.735   6.870  46.854  1.00  4.54           H
ATOM   3686  CE1 PHE A 234      -4.684   3.129  47.357  1.00  4.54           C
ATOM   3687  HE1 PHE A 234      -4.967   2.097  47.505  1.00  4.54           H
ATOM   3688  CE2 PHE A 234      -3.435   5.099  48.060  1.00  4.54           C
ATOM   3689  HE2 PHE A 234      -2.748   5.581  48.743  1.00  4.54           H
ATOM   3690  CZ  PHE A 234      -3.780   3.746  48.246  1.00  4.54           C
ATOM   3691  HZ  PHE A 234      -3.360   3.190  49.072  1.00  4.54           H
ATOM   3692  N   MET A 235      -7.221   8.077  43.181  1.00 -2.63           N
ATOM   3693  H   MET A 235      -7.820   7.265  43.047  1.00 -2.63           H
ATOM   3694  CA  MET A 235      -7.288   9.178  42.223  1.00 -2.63           C
ATOM   3695  HA  MET A 235      -6.283   9.408  41.874  1.00 -2.63           H
ATOM   3696  C   MET A 235      -7.876  10.430  42.877  1.00 -2.63           C
ATOM   3697  O   MET A 235      -7.402  11.543  42.639  1.00 -2.63           O
ATOM   3698  CB  MET A 235      -8.142   8.769  41.027  1.00 -2.63           C
ATOM   3699 1HB  MET A 235      -7.719   7.866  40.585  1.00 -2.63           H
ATOM   3700 2HB  MET A 235      -9.143   8.540  41.383  1.00 -2.63           H
ATOM   3701  CG  MET A 235      -8.246   9.832  39.955  1.00 -2.63           C
ATOM   3702 1HG  MET A 235      -8.679  10.740  40.372  1.00 -2.63           H
ATOM   3703 2HG  MET A 235      -7.253  10.049  39.568  1.00 -2.63           H
ATOM   3704  SD  MET A 235      -9.279   9.244  38.625  1.00 -2.63           S
ATOM   3705  CE  MET A 235     -10.936   9.396  39.283  1.00 -2.63           C
ATOM   3706 1HE  MET A 235     -11.655   9.116  38.513  1.00 -2.63           H
ATOM   3707 2HE  MET A 235     -11.118  10.423  39.597  1.00 -2.63           H
ATOM   3708 3HE  MET A 235     -11.056   8.727  40.137  1.00 -2.63           H
ATOM   3709  N   ASN A 236      -8.876  10.260  43.732  1.00 -9.09           N
ATOM   3710  H   ASN A 236      -9.234   9.328  43.911  1.00 -9.09           H
ATOM   3711  CA  ASN A 236      -9.481  11.406  44.416  1.00 -9.09           C
ATOM   3712  HA  ASN A 236      -9.753  12.159  43.676  1.00 -9.09           H
ATOM   3713  C   ASN A 236      -8.485  12.033  45.384  1.00 -9.09           C
ATOM   3714  O   ASN A 236      -8.285  13.246  45.371  1.00 -9.09           O
ATOM   3715  CB  ASN A 236     -10.730  10.996  45.205  1.00 -9.09           C
ATOM   3716 1HB  ASN A 236     -10.488  10.165  45.866  1.00 -9.09           H
ATOM   3717 2HB  ASN A 236     -11.040  11.841  45.821  1.00 -9.09           H
ATOM   3718  CG  ASN A 236     -11.884  10.607  44.320  1.00 -9.09           C
ATOM   3719  OD1 ASN A 236     -11.987  11.023  43.175  1.00 -9.09           O
ATOM   3720  ND2 ASN A 236     -12.774   9.808  44.846  1.00 -9.09           N
ATOM   3721 1HD2 ASN A 236     -13.557   9.527  44.284  1.00 -9.09           H
ATOM   3722 2HD2 ASN A 236     -12.657   9.470  45.787  1.00 -9.09           H
ATOM   3723  N   ASP A 237      -7.811  11.190  46.157  1.00-15.87           N
ATOM   3724  H   ASP A 237      -8.021  10.194  46.118  1.00-15.87           H
ATOM   3725  CA  ASP A 237      -6.825  11.648  47.144  1.00-15.87           C
ATOM   3726  HA  ASP A 237      -7.290  12.337  47.852  1.00-15.87           H
ATOM   3727  C   ASP A 237      -5.711  12.358  46.413  1.00-15.87           C
ATOM   3728  O   ASP A 237      -5.142  13.356  46.847  1.00-15.87           O
ATOM   3729  CB  ASP A 237      -6.186  10.467  47.883  1.00-15.87           C
ATOM   3730 1HB  ASP A 237      -5.851   9.730  47.153  1.00-15.87           H
ATOM   3731 2HB  ASP A 237      -5.316  10.831  48.430  1.00-15.87           H
ATOM   3732  CG  ASP A 237      -7.124   9.800  48.866  1.00-15.87           C
ATOM   3733  OD1 ASP A 237      -8.196  10.360  49.164  1.00-15.87           O
ATOM   3734  OD2 ASP A 237      -6.779   8.697  49.342  1.00-15.87           O
ATOM   3735  N   CYS A 238      -5.415  11.837  45.239  1.00 21.69           N
ATOM   3736  H   CYS A 238      -5.880  10.988  44.932  1.00 21.69           H
ATOM   3737  CA  CYS A 238      -4.428  12.468  44.412  1.00 21.69           C
ATOM   3738  HA  CYS A 238      -3.508  12.531  44.991  1.00 21.69           H
ATOM   3739  C   CYS A 238      -4.830  13.907  44.049  1.00 21.69           C
ATOM   3740  O   CYS A 238      -4.049  14.853  44.188  1.00 21.69           O
ATOM   3741  CB  CYS A 238      -4.169  11.602  43.170  1.00 21.69           C
ATOM   3742 1HB  CYS A 238      -5.082  11.083  42.891  1.00 21.69           H
ATOM   3743 2HB  CYS A 238      -3.880  12.241  42.344  1.00 21.69           H
ATOM   3744  SG  CYS A 238      -2.855  10.391  43.459  1.00 21.69           S
ATOM   3745  HG  CYS A 238      -3.564   9.647  44.328  1.00 21.69           H
ATOM   3746  N   ILE A 239      -6.039  14.110  43.569  1.00  1.19           N
ATOM   3747  H   ILE A 239      -6.709  13.343  43.518  1.00  1.19           H
ATOM   3748  CA  ILE A 239      -6.446  15.447  43.154  1.00  1.19           C
ATOM   3749  HA  ILE A 239      -5.744  15.823  42.413  1.00  1.19           H
ATOM   3750  C   ILE A 239      -6.367  16.387  44.364  1.00  1.19           C
ATOM   3751  O   ILE A 239      -5.790  17.472  44.249  1.00  1.19           O
ATOM   3752  CB  ILE A 239      -7.852  15.384  42.512  1.00  1.19           C
ATOM   3753  HB  ILE A 239      -8.521  14.864  43.198  1.00  1.19           H
ATOM   3754  CG1 ILE A 239      -7.768  14.597  41.185  1.00  1.19           C
ATOM   3755 1HG1 ILE A 239      -7.288  15.230  40.438  1.00  1.19           H
ATOM   3756 2HG1 ILE A 239      -7.139  13.722  41.322  1.00  1.19           H
ATOM   3757  CG2 ILE A 239      -8.412  16.779  42.250  1.00  1.19           C
ATOM   3758 1HG2 ILE A 239      -9.407  16.709  41.813  1.00  1.19           H
ATOM   3759 2HG2 ILE A 239      -7.750  17.327  41.583  1.00  1.19           H
ATOM   3760 3HG2 ILE A 239      -8.510  17.319  43.196  1.00  1.19           H
ATOM   3761  CD1 ILE A 239      -9.108  14.110  40.628  1.00  1.19           C
ATOM   3762 1HD1 ILE A 239      -8.930  13.510  39.735  1.00  1.19           H
ATOM   3763 2HD1 ILE A 239      -9.742  14.957  40.368  1.00  1.19           H
ATOM   3764 3HD1 ILE A 239      -9.612  13.491  41.375  1.00  1.19           H
ATOM   3765  N   ASP A 240      -6.820  15.935  45.524  1.00-21.43           N
ATOM   3766  H   ASP A 240      -7.248  15.010  45.577  1.00-21.43           H
ATOM   3767  CA  ASP A 240      -6.776  16.748  46.743  1.00-21.43           C
ATOM   3768  HA  ASP A 240      -7.364  17.652  46.581  1.00-21.43           H
ATOM   3769  C   ASP A 240      -5.354  17.175  47.110  1.00-21.43           C
ATOM   3770  O   ASP A 240      -5.105  18.338  47.428  1.00-21.43           O
ATOM   3771  CB  ASP A 240      -7.366  15.971  47.928  1.00-21.43           C
ATOM   3772 1HB  ASP A 240      -6.877  15.001  47.997  1.00-21.43           H
ATOM   3773 2HB  ASP A 240      -7.162  16.526  48.844  1.00-21.43           H
ATOM   3774  CG  ASP A 240      -8.872  15.763  47.819  1.00-21.43           C
ATOM   3775  OD1 ASP A 240      -9.544  16.517  47.081  1.00-21.43           O
ATOM   3776  OD2 ASP A 240      -9.391  14.859  48.507  1.00-21.43           O
ATOM   3777  N   VAL A 241      -4.395  16.261  47.036  1.00 -3.42           N
ATOM   3778  H   VAL A 241      -4.643  15.309  46.765  1.00 -3.42           H
ATOM   3779  CA  VAL A 241      -2.996  16.580  47.358  1.00 -3.42           C
ATOM   3780  HA  VAL A 241      -2.955  17.028  48.349  1.00 -3.42           H
ATOM   3781  C   VAL A 241      -2.418  17.595  46.374  1.00 -3.42           C
ATOM   3782  O   VAL A 241      -1.712  18.527  46.768  1.00 -3.42           O
ATOM   3783  CB  VAL A 241      -2.112  15.295  47.358  1.00 -3.42           C
ATOM   3784  HB  VAL A 241      -2.247  14.786  46.406  1.00 -3.42           H
ATOM   3785  CG1 VAL A 241      -0.616  15.614  47.535  1.00 -3.42           C
ATOM   3786 1HG1 VAL A 241      -0.047  14.687  47.620  1.00 -3.42           H
ATOM   3787 2HG1 VAL A 241      -0.459  16.207  48.437  1.00 -3.42           H
ATOM   3788 3HG1 VAL A 241      -0.244  16.169  46.675  1.00 -3.42           H
ATOM   3789  CG2 VAL A 241      -2.526  14.347  48.494  1.00 -3.42           C
ATOM   3790 1HG2 VAL A 241      -2.047  13.378  48.350  1.00 -3.42           H
ATOM   3791 2HG2 VAL A 241      -3.604  14.194  48.502  1.00 -3.42           H
ATOM   3792 3HG2 VAL A 241      -2.226  14.755  49.459  1.00 -3.42           H
ATOM   3793  N   VAL A 242      -2.729  17.455  45.093  1.00 19.42           N
ATOM   3794  H   VAL A 242      -3.356  16.706  44.807  1.00 19.42           H
ATOM   3795  CA  VAL A 242      -2.195  18.390  44.104  1.00 19.42           C
ATOM   3796  HA  VAL A 242      -1.116  18.468  44.239  1.00 19.42           H
ATOM   3797  C   VAL A 242      -2.777  19.768  44.352  1.00 19.42           C
ATOM   3798  O   VAL A 242      -2.043  20.756  44.246  1.00 19.42           O
ATOM   3799  CB  VAL A 242      -2.478  17.918  42.653  1.00 19.42           C
ATOM   3800  HB  VAL A 242      -3.254  17.154  42.685  1.00 19.42           H
ATOM   3801  CG1 VAL A 242      -2.953  19.036  41.736  1.00 19.42           C
ATOM   3802 1HG1 VAL A 242      -3.197  18.622  40.774  1.00 19.42           H
ATOM   3803 2HG1 VAL A 242      -2.200  19.820  41.658  1.00 19.42           H
ATOM   3804 3HG1 VAL A 242      -3.879  19.459  42.126  1.00 19.42           H
ATOM   3805  CG2 VAL A 242      -1.219  17.317  42.034  1.00 19.42           C
ATOM   3806 1HG2 VAL A 242      -1.463  16.789  41.116  1.00 19.42           H
ATOM   3807 2HG2 VAL A 242      -0.740  16.642  42.738  1.00 19.42           H
ATOM   3808 3HG2 VAL A 242      -0.499  18.099  41.808  1.00 19.42           H
ATOM   3809  N   PHE A 243      -4.063  19.834  44.680  1.00 40.01           N
ATOM   3810  H   PHE A 243      -4.615  18.981  44.776  1.00 40.01           H
ATOM   3811  CA  PHE A 243      -4.704  21.116  44.926  1.00 40.01           C
ATOM   3812  HA  PHE A 243      -4.550  21.781  44.093  1.00 40.01           H
ATOM   3813  C   PHE A 243      -4.000  21.702  46.116  1.00 40.01           C
ATOM   3814  O   PHE A 243      -3.476  22.785  46.005  1.00 40.01           O
ATOM   3815  CB  PHE A 243      -6.198  21.002  45.190  1.00 40.01           C
ATOM   3816 1HB  PHE A 243      -6.405  20.035  45.647  1.00 40.01           H
ATOM   3817 2HB  PHE A 243      -6.481  21.780  45.899  1.00 40.01           H
ATOM   3818  CG  PHE A 243      -7.052  21.168  43.962  1.00 40.01           C
ATOM   3819  CD1 PHE A 243      -7.142  20.148  43.009  1.00 40.01           C
ATOM   3820  HD1 PHE A 243      -6.484  19.302  43.062  1.00 40.01           H
ATOM   3821  CD2 PHE A 243      -7.838  22.324  43.795  1.00 40.01           C
ATOM   3822  HD2 PHE A 243      -7.735  23.147  44.487  1.00 40.01           H
ATOM   3823  CE1 PHE A 243      -8.114  20.195  42.000  1.00 40.01           C
ATOM   3824  HE1 PHE A 243      -8.198  19.377  41.311  1.00 40.01           H
ATOM   3825  CE2 PHE A 243      -8.810  22.395  42.761  1.00 40.01           C
ATOM   3826  HE2 PHE A 243      -9.435  23.270  42.661  1.00 40.01           H
ATOM   3827  CZ  PHE A 243      -8.983  21.301  41.899  1.00 40.01           C
ATOM   3828  HZ  PHE A 243      -9.768  21.315  41.161  1.00 40.01           H
ATOM   3829  N   ASN A 244      -3.883  20.944  47.197  1.00 -3.43           N
ATOM   3830  H   ASN A 244      -4.283  20.005  47.189  1.00 -3.43           H
ATOM   3831  CA  ASN A 244      -3.241  21.421  48.422  1.00 -3.43           C
ATOM   3832  HA  ASN A 244      -3.839  22.228  48.829  1.00 -3.43           H
ATOM   3833  C   ASN A 244      -1.839  21.976  48.212  1.00 -3.43           C
ATOM   3834  O   ASN A 244      -1.497  23.037  48.731  1.00 -3.43           O
ATOM   3835  CB  ASN A 244      -3.186  20.314  49.475  1.00 -3.43           C
ATOM   3836 1HB  ASN A 244      -2.750  19.419  49.037  1.00 -3.43           H
ATOM   3837 2HB  ASN A 244      -2.550  20.650  50.293  1.00 -3.43           H
ATOM   3838  CG  ASN A 244      -4.541  19.984  50.043  1.00 -3.43           C
ATOM   3839  OD1 ASN A 244      -5.443  20.802  50.072  1.00 -3.43           O
ATOM   3840  ND2 ASN A 244      -4.688  18.781  50.527  1.00 -3.43           N
ATOM   3841 1HD2 ASN A 244      -5.588  18.527  50.896  1.00 -3.43           H
ATOM   3842 2HD2 ASN A 244      -3.930  18.126  50.491  1.00 -3.43           H
ATOM   3843  N   GLY A 245      -1.028  21.276  47.433  1.00  0.46           N
ATOM   3844  H   GLY A 245      -1.344  20.392  47.035  1.00  0.46           H
ATOM   3845  CA  GLY A 245       0.320  21.748  47.170  1.00  0.46           C
ATOM   3846 1HA  GLY A 245       0.798  22.014  48.113  1.00  0.46           H
ATOM   3847 2HA  GLY A 245       0.891  20.953  46.692  1.00  0.46           H
ATOM   3848  C   GLY A 245       0.321  22.960  46.265  1.00  0.46           C
ATOM   3849  O   GLY A 245       1.201  23.810  46.344  1.00  0.46           O
ATOM   3850  N   ASN A 246      -0.669  23.049  45.384  1.00 33.51           N
ATOM   3851  H   ASN A 246      -1.418  22.357  45.377  1.00 33.51           H
ATOM   3852  CA  ASN A 246      -0.712  24.153  44.437  1.00 33.51           C
ATOM   3853  HA  ASN A 246       0.320  24.415  44.214  1.00 33.51           H
ATOM   3854  C   ASN A 246      -1.318  25.359  45.000  1.00 33.51           C
ATOM   3855  O   ASN A 246      -1.220  26.354  44.281  1.00 33.51           O
ATOM   3856  CB  ASN A 246      -1.422  23.874  43.092  1.00 33.51           C
ATOM   3857 1HB  ASN A 246      -1.154  24.643  42.381  1.00 33.51           H
ATOM   3858 2HB  ASN A 246      -1.115  22.920  42.726  1.00 33.51           H
ATOM   3859  CG  ASN A 246      -2.910  23.785  43.123  1.00 33.51           C
ATOM   3860  OD1 ASN A 246      -3.661  24.568  43.636  1.00 33.51           O
ATOM   3861  ND2 ASN A 246      -3.351  22.840  42.362  1.00 33.51           N
ATOM   3862 1HD2 ASN A 246      -4.347  22.752  42.260  1.00 33.51           H
ATOM   3863 2HD2 ASN A 246      -2.718  22.208  41.920  1.00 33.51           H
ATOM   3864  N   LEU A 247      -1.939  25.173  46.170  1.00 57.93           N
ATOM   3865  H   LEU A 247      -1.818  24.291  46.650  1.00 57.93           H
ATOM   3866  CA  LEU A 247      -2.937  26.076  46.708  1.00 57.93           C
ATOM   3867  HA  LEU A 247      -3.747  26.028  46.021  1.00 57.93           H
ATOM   3868  C   LEU A 247      -2.273  27.447  46.613  1.00 57.93           C
ATOM   3869  O   LEU A 247      -2.375  28.157  45.654  1.00 57.93           O
ATOM   3870  CB  LEU A 247      -3.601  25.692  48.058  1.00 57.93           C
ATOM   3871 1HB  LEU A 247      -2.819  25.271  48.686  1.00 57.93           H
ATOM   3872 2HB  LEU A 247      -3.898  26.623  48.532  1.00 57.93           H
ATOM   3873  CG  LEU A 247      -4.841  24.738  48.156  1.00 57.93           C
ATOM   3874  HG  LEU A 247      -4.524  23.795  47.772  1.00 57.93           H
ATOM   3875  CD1 LEU A 247      -5.175  24.497  49.625  1.00 57.93           C
ATOM   3876 1HD1 LEU A 247      -5.918  23.699  49.711  1.00 57.93           H
ATOM   3877 2HD1 LEU A 247      -5.562  25.406  50.083  1.00 57.93           H
ATOM   3878 3HD1 LEU A 247      -4.280  24.171  50.155  1.00 57.93           H
ATOM   3879  CD2 LEU A 247      -6.193  25.006  47.465  1.00 57.93           C
ATOM   3880 1HD2 LEU A 247      -6.834  24.129  47.571  1.00 57.93           H
ATOM   3881 2HD2 LEU A 247      -6.025  25.178  46.405  1.00 57.93           H
ATOM   3882 3HD2 LEU A 247      -6.687  25.861  47.924  1.00 57.93           H
ATOM   3883  N   ARG A 248      -1.378  27.784  47.500  1.00  2.39           N
ATOM   3884  H   ARG A 248      -1.058  27.090  48.154  1.00  2.39           H
ATOM   3885  CA  ARG A 248      -0.861  29.156  47.551  1.00  2.39           C
ATOM   3886  HA  ARG A 248      -1.664  29.793  47.917  1.00  2.39           H
ATOM   3887  C   ARG A 248      -0.354  29.862  46.276  1.00  2.39           C
ATOM   3888  O   ARG A 248      -0.514  31.068  46.153  1.00  2.39           O
ATOM   3889  CB  ARG A 248       0.235  29.115  48.592  1.00  2.39           C
ATOM   3890 1HB  ARG A 248       1.029  28.462  48.227  1.00  2.39           H
ATOM   3891 2HB  ARG A 248       0.639  30.117  48.736  1.00  2.39           H
ATOM   3892  CG  ARG A 248      -0.280  28.576  49.921  1.00  2.39           C
ATOM   3893 1HG  ARG A 248      -0.945  29.308  50.381  1.00  2.39           H
ATOM   3894 2HG  ARG A 248      -0.812  27.634  49.808  1.00  2.39           H
ATOM   3895  CD  ARG A 248       0.874  28.309  50.808  1.00  2.39           C
ATOM   3896 1HD  ARG A 248       1.561  27.628  50.301  1.00  2.39           H
ATOM   3897 2HD  ARG A 248       1.388  29.248  51.020  1.00  2.39           H
ATOM   3898  NE  ARG A 248       0.419  27.697  52.060  1.00  2.39           N
ATOM   3899  HE  ARG A 248      -0.571  27.542  52.160  1.00  2.39           H
ATOM   3900  CZ  ARG A 248       1.199  27.342  53.069  1.00  2.39           C
ATOM   3901  NH1 ARG A 248       0.650  26.871  54.151  1.00  2.39           N
ATOM   3902 1HH1 ARG A 248      -0.349  26.758  54.206  1.00  2.39           H
ATOM   3903 2HH1 ARG A 248       1.225  26.612  54.935  1.00  2.39           H
ATOM   3904  NH2 ARG A 248       2.504  27.454  53.037  1.00  2.39           N
ATOM   3905 1HH2 ARG A 248       2.951  27.801  52.205  1.00  2.39           H
ATOM   3906 2HH2 ARG A 248       3.057  27.188  53.834  1.00  2.39           H
ATOM   3907  N   GLU A 249       0.233  29.134  45.343  1.00 13.25           N
ATOM   3908  H   GLU A 249       0.279  28.135  45.458  1.00 13.25           H
ATOM   3909  CA  GLU A 249       0.837  29.734  44.156  1.00 13.25           C
ATOM   3910  HA  GLU A 249       1.282  30.690  44.433  1.00 13.25           H
ATOM   3911  C   GLU A 249      -0.101  29.975  42.969  1.00 13.25           C
ATOM   3912  O   GLU A 249       0.011  30.999  42.297  1.00 13.25           O
ATOM   3913  CB  GLU A 249       1.947  28.791  43.695  1.00 13.25           C
ATOM   3914 1HB  GLU A 249       1.482  27.842  43.427  1.00 13.25           H
ATOM   3915 2HB  GLU A 249       2.434  29.207  42.813  1.00 13.25           H
ATOM   3916  CG  GLU A 249       2.993  28.534  44.775  1.00 13.25           C
ATOM   3917 1HG  GLU A 249       3.504  29.471  45.004  1.00 13.25           H
ATOM   3918 2HG  GLU A 249       2.506  28.179  45.685  1.00 13.25           H
ATOM   3919  CD  GLU A 249       4.006  27.481  44.377  1.00 13.25           C
ATOM   3920  OE1 GLU A 249       3.722  26.657  43.470  1.00 13.25           O
ATOM   3921  OE2 GLU A 249       5.051  27.415  45.058  1.00 13.25           O
ATOM   3922  N   VAL A 250      -0.959  29.007  42.656  1.00 45.32           N
ATOM   3923  H   VAL A 250      -1.034  28.197  43.266  1.00 45.32           H
ATOM   3924  CA  VAL A 250      -1.706  29.007  41.380  1.00 45.32           C
ATOM   3925  HA  VAL A 250      -1.801  30.037  41.034  1.00 45.32           H
ATOM   3926  C   VAL A 250      -3.131  28.433  41.452  1.00 45.32           C
ATOM   3927  O   VAL A 250      -3.749  28.094  40.448  1.00 45.32           O
ATOM   3928  CB  VAL A 250      -0.924  28.209  40.277  1.00 45.32           C
ATOM   3929  HB  VAL A 250      -1.537  28.182  39.388  1.00 45.32           H
ATOM   3930  CG1 VAL A 250       0.393  28.887  39.872  1.00 45.32           C
ATOM   3931 1HG1 VAL A 250       0.821  28.382  39.008  1.00 45.32           H
ATOM   3932 2HG1 VAL A 250       1.109  28.862  40.694  1.00 45.32           H
ATOM   3933 3HG1 VAL A 250       0.199  29.928  39.613  1.00 45.32           H
ATOM   3934  CG2 VAL A 250      -0.623  26.771  40.715  1.00 45.32           C
ATOM   3935 1HG2 VAL A 250      -0.154  26.239  39.890  1.00 45.32           H
ATOM   3936 2HG2 VAL A 250      -1.561  26.276  40.965  1.00 45.32           H
ATOM   3937 3HG2 VAL A 250       0.041  26.774  41.581  1.00 45.32           H
ATOM   3938  N   PHE A 251      -3.647  28.255  42.651  1.00142.70           N
ATOM   3939  H   PHE A 251      -3.112  28.544  43.462  1.00142.70           H
ATOM   3940  CA  PHE A 251      -4.938  27.599  42.884  1.00142.70           C
ATOM   3941  HA  PHE A 251      -4.957  26.665  42.323  1.00142.70           H
ATOM   3942  C   PHE A 251      -6.263  28.277  42.751  1.00142.70           C
ATOM   3943  O   PHE A 251      -6.273  29.479  42.578  1.00142.70           O
ATOM   3944  CB  PHE A 251      -4.900  27.280  44.332  1.00142.70           C
ATOM   3945 1HB  PHE A 251      -5.495  26.421  44.585  1.00142.70           H
ATOM   3946 2HB  PHE A 251      -3.886  26.963  44.435  1.00142.70           H
ATOM   3947  CG  PHE A 251      -5.187  28.421  45.313  1.00142.70           C
ATOM   3948  CD1 PHE A 251      -5.859  28.068  46.483  1.00142.70           C
ATOM   3949  HD1 PHE A 251      -6.636  27.328  46.439  1.00142.70           H
ATOM   3950  CD2 PHE A 251      -4.522  29.671  45.296  1.00142.70           C
ATOM   3951  HD2 PHE A 251      -4.208  30.123  44.366  1.00142.70           H
ATOM   3952  CE1 PHE A 251      -5.453  28.594  47.732  1.00142.70           C
ATOM   3953  HE1 PHE A 251      -5.885  28.218  48.649  1.00142.70           H
ATOM   3954  CE2 PHE A 251      -4.067  30.223  46.544  1.00142.70           C
ATOM   3955  HE2 PHE A 251      -3.409  31.081  46.552  1.00142.70           H
ATOM   3956  CZ  PHE A 251      -4.469  29.604  47.768  1.00142.70           C
ATOM   3957  HZ  PHE A 251      -4.078  29.955  48.711  1.00142.70           H
ATOM   3958  N   PRO A 252      -7.385  27.563  43.030  1.00 40.67           N
ATOM   3959  CA  PRO A 252      -8.576  28.419  43.002  1.00 40.67           C
ATOM   3960  HA  PRO A 252      -8.624  28.915  42.033  1.00 40.67           H
ATOM   3961  C   PRO A 252      -8.782  29.527  44.065  1.00 40.67           C
ATOM   3962  O   PRO A 252      -9.844  30.097  44.068  1.00 40.67           O
ATOM   3963  CB  PRO A 252      -9.712  27.388  43.055  1.00 40.67           C
ATOM   3964 1HB  PRO A 252     -10.608  27.803  43.514  1.00 40.67           H
ATOM   3965 2HB  PRO A 252      -9.941  27.022  42.054  1.00 40.67           H
ATOM   3966  CG  PRO A 252      -9.169  26.299  43.862  1.00 40.67           C
ATOM   3967 1HG  PRO A 252      -9.167  26.574  44.918  1.00 40.67           H
ATOM   3968 2HG  PRO A 252      -9.733  25.380  43.707  1.00 40.67           H
ATOM   3969  CD  PRO A 252      -7.783  26.163  43.340  1.00 40.67           C
ATOM   3970 1HD  PRO A 252      -7.165  25.700  44.101  1.00 40.67           H
ATOM   3971 2HD  PRO A 252      -7.779  25.549  42.442  1.00 40.67           H
ATOM   3972  N   LEU A 253      -7.848  29.927  44.926  1.00 30.44           N
ATOM   3973  H   LEU A 253      -6.972  29.433  44.991  1.00 30.44           H
ATOM   3974  CA  LEU A 253      -8.010  31.191  45.681  1.00 30.44           C
ATOM   3975  HA  LEU A 253      -9.060  31.359  45.919  1.00 30.44           H
ATOM   3976  C   LEU A 253      -7.488  32.358  44.859  1.00 30.44           C
ATOM   3977  O   LEU A 253      -7.742  33.486  45.258  1.00 30.44           O
ATOM   3978  CB  LEU A 253      -7.195  31.258  46.977  1.00 30.44           C
ATOM   3979 1HB  LEU A 253      -7.386  30.338  47.522  1.00 30.44           H
ATOM   3980 2HB  LEU A 253      -6.200  31.233  46.601  1.00 30.44           H
ATOM   3981  CG  LEU A 253      -7.120  32.393  48.028  1.00 30.44           C
ATOM   3982  HG  LEU A 253      -7.121  33.352  47.525  1.00 30.44           H
ATOM   3983  CD1 LEU A 253      -8.309  32.356  48.953  1.00 30.44           C
ATOM   3984 1HD1 LEU A 253      -8.254  33.192  49.651  1.00 30.44           H
ATOM   3985 2HD1 LEU A 253      -8.325  31.419  49.512  1.00 30.44           H
ATOM   3986 3HD1 LEU A 253      -9.225  32.447  48.372  1.00 30.44           H
ATOM   3987  CD2 LEU A 253      -5.834  32.360  48.861  1.00 30.44           C
ATOM   3988 1HD2 LEU A 253      -5.812  33.214  49.538  1.00 30.44           H
ATOM   3989 2HD2 LEU A 253      -4.969  32.428  48.202  1.00 30.44           H
ATOM   3990 3HD2 LEU A 253      -5.783  31.440  49.442  1.00 30.44           H
ATOM   3991  N   ASP A 254      -6.772  32.145  43.759  1.00 19.85           N
ATOM   3992  H   ASP A 254      -6.586  31.207  43.414  1.00 19.85           H
ATOM   3993  CA  ASP A 254      -6.323  33.278  42.939  1.00 19.85           C
ATOM   3994  HA  ASP A 254      -5.950  34.075  43.581  1.00 19.85           H
ATOM   3995  C   ASP A 254      -7.574  33.769  42.232  1.00 19.85           C
ATOM   3996  O   ASP A 254      -7.935  33.287  41.179  1.00 19.85           O
ATOM   3997  CB  ASP A 254      -5.245  32.929  41.906  1.00 19.85           C
ATOM   3998 1HB  ASP A 254      -4.365  32.546  42.425  1.00 19.85           H
ATOM   3999 2HB  ASP A 254      -5.616  32.149  41.245  1.00 19.85           H
ATOM   4000  CG  ASP A 254      -4.845  34.139  41.057  1.00 19.85           C
ATOM   4001  OD1 ASP A 254      -5.241  35.277  41.371  1.00 19.85           O
ATOM   4002  OD2 ASP A 254      -4.093  33.960  40.075  1.00 19.85           O
ATOM   4003  N   GLU A 255      -8.293  34.643  42.917  1.00 11.23           N
ATOM   4004  H   GLU A 255      -7.944  34.901  43.831  1.00 11.23           H
ATOM   4005  CA  GLU A 255      -9.544  35.226  42.465  1.00 11.23           C
ATOM   4006  HA  GLU A 255     -10.012  35.712  43.318  1.00 11.23           H
ATOM   4007  C   GLU A 255     -10.528  34.184  41.939  1.00 11.23           C
ATOM   4008  O   GLU A 255     -11.157  34.372  40.906  1.00 11.23           O
ATOM   4009  CB  GLU A 255      -9.238  36.315  41.446  1.00 11.23           C
ATOM   4010 1HB  GLU A 255      -8.736  35.865  40.590  1.00 11.23           H
ATOM   4011 2HB  GLU A 255     -10.173  36.770  41.119  1.00 11.23           H
ATOM   4012  CG  GLU A 255      -8.348  37.400  42.041  1.00 11.23           C
ATOM   4013 1HG  GLU A 255      -8.858  37.837  42.902  1.00 11.23           H
ATOM   4014 2HG  GLU A 255      -7.408  36.967  42.384  1.00 11.23           H
ATOM   4015  CD  GLU A 255      -8.030  38.491  41.045  1.00 11.23           C
ATOM   4016  OE1 GLU A 255      -8.317  38.332  39.835  1.00 11.23           O
ATOM   4017  OE2 GLU A 255      -7.510  39.541  41.483  1.00 11.23           O
ATOM   4018  N   GLN A 256     -10.656  33.096  42.695  1.00  7.58           N
ATOM   4019  H   GLN A 256     -10.045  32.995  43.490  1.00  7.58           H
ATOM   4020  CA  GLN A 256     -11.606  32.006  42.426  1.00  7.58           C
ATOM   4021  HA  GLN A 256     -11.546  31.322  43.263  1.00  7.58           H
ATOM   4022  C   GLN A 256     -11.263  31.187  41.178  1.00  7.58           C
ATOM   4023  O   GLN A 256     -12.102  30.438  40.692  1.00  7.58           O
ATOM   4024  CB  GLN A 256     -13.065  32.494  42.397  1.00  7.58           C
ATOM   4025 1HB  GLN A 256     -13.213  33.133  41.529  1.00  7.58           H
ATOM   4026 2HB  GLN A 256     -13.720  31.629  42.289  1.00  7.58           H
ATOM   4027  CG  GLN A 256     -13.491  33.265  43.646  1.00  7.58           C
ATOM   4028 1HG  GLN A 256     -12.875  34.156  43.751  1.00  7.58           H
ATOM   4029 2HG  GLN A 256     -14.526  33.579  43.523  1.00  7.58           H
ATOM   4030  CD  GLN A 256     -13.389  32.439  44.913  1.00  7.58           C
ATOM   4031  OE1 GLN A 256     -13.839  31.311  44.976  1.00  7.58           O
ATOM   4032  NE2 GLN A 256     -12.819  33.008  45.945  1.00  7.58           N
ATOM   4033 1HE2 GLN A 256     -12.756  32.476  46.796  1.00  7.58           H
ATOM   4034 2HE2 GLN A 256     -12.462  33.942  45.876  1.00  7.58           H
ATOM   4035  N   THR A 257     -10.038  31.295  40.676  1.00 37.47           N
ATOM   4036  H   THR A 257      -9.352  31.920  41.095  1.00 37.47           H
ATOM   4037  CA  THR A 257      -9.636  30.576  39.471  1.00 37.47           C
ATOM   4038  HA  THR A 257     -10.297  29.720  39.338  1.00 37.47           H
ATOM   4039  C   THR A 257      -8.219  30.039  39.563  1.00 37.47           C
ATOM   4040  O   THR A 257      -7.382  30.521  40.304  1.00 37.47           O
ATOM   4041  CB  THR A 257      -9.779  31.474  38.216  1.00 37.47           C
ATOM   4042  HB  THR A 257     -10.800  31.853  38.178  1.00 37.47           H
ATOM   4043  OG1 THR A 257      -9.539  30.702  37.038  1.00 37.47           O
ATOM   4044  HG1 THR A 257     -10.356  30.221  36.854  1.00 37.47           H
ATOM   4045  CG2 THR A 257      -8.831  32.664  38.192  1.00 37.47           C
ATOM   4046 1HG2 THR A 257      -8.901  33.153  37.225  1.00 37.47           H
ATOM   4047 2HG2 THR A 257      -7.804  32.343  38.363  1.00 37.47           H
ATOM   4048 3HG2 THR A 257      -9.122  33.375  38.967  1.00 37.47           H
ATOM   4049  N   VAL A 258      -7.952  28.996  38.805  1.00 37.01           N
ATOM   4050  H   VAL A 258      -8.650  28.675  38.146  1.00 37.01           H
ATOM   4051  CA  VAL A 258      -6.652  28.355  38.788  1.00 37.01           C
ATOM   4052  HA  VAL A 258      -6.100  28.548  39.707  1.00 37.01           H
ATOM   4053  C   VAL A 258      -5.866  28.887  37.611  1.00 37.01           C
ATOM   4054  O   VAL A 258      -6.410  29.108  36.531  1.00 37.01           O
ATOM   4055  CB  VAL A 258      -6.868  26.858  38.609  1.00 37.01           C
ATOM   4056  HB  VAL A 258      -7.616  26.712  37.831  1.00 37.01           H
ATOM   4057  CG1 VAL A 258      -5.616  26.146  38.187  1.00 37.01           C
ATOM   4058 1HG1 VAL A 258      -5.869  25.128  37.953  1.00 37.01           H
ATOM   4059 2HG1 VAL A 258      -4.848  26.189  38.961  1.00 37.01           H
ATOM   4060 3HG1 VAL A 258      -5.218  26.564  37.269  1.00 37.01           H
ATOM   4061  CG2 VAL A 258      -7.397  26.273  39.904  1.00 37.01           C
ATOM   4062 1HG2 VAL A 258      -7.798  25.284  39.718  1.00 37.01           H
ATOM   4063 2HG2 VAL A 258      -8.201  26.893  40.298  1.00 37.01           H
ATOM   4064 3HG2 VAL A 258      -6.587  26.218  40.634  1.00 37.01           H
ATOM   4065  N   ARG A 259      -4.557  28.986  37.787  1.00  5.15           N
ATOM   4066  H   ARG A 259      -4.162  28.780  38.705  1.00  5.15           H
ATOM   4067  CA  ARG A 259      -3.665  29.212  36.661  1.00  5.15           C
ATOM   4068  HA  ARG A 259      -4.261  29.327  35.759  1.00  5.15           H
ATOM   4069  C   ARG A 259      -2.737  28.038  36.440  1.00  5.15           C
ATOM   4070  O   ARG A 259      -2.398  27.272  37.336  1.00  5.15           O
ATOM   4071  CB  ARG A 259      -2.868  30.486  36.875  1.00  5.15           C
ATOM   4072 1HB  ARG A 259      -2.299  30.400  37.801  1.00  5.15           H
ATOM   4073 2HB  ARG A 259      -2.176  30.614  36.043  1.00  5.15           H
ATOM   4074  CG  ARG A 259      -3.764  31.694  36.949  1.00  5.15           C
ATOM   4075 1HG  ARG A 259      -4.340  31.780  36.027  1.00  5.15           H
ATOM   4076 2HG  ARG A 259      -4.446  31.604  37.795  1.00  5.15           H
ATOM   4077  CD  ARG A 259      -2.923  32.920  37.133  1.00  5.15           C
ATOM   4078 1HD  ARG A 259      -2.300  32.779  38.019  1.00  5.15           H
ATOM   4079 2HD  ARG A 259      -2.281  33.070  36.265  1.00  5.15           H
ATOM   4080  NE  ARG A 259      -3.783  34.083  37.350  1.00  5.15           N
ATOM   4081  HE  ARG A 259      -4.047  34.239  38.333  1.00  5.15           H
ATOM   4082  CZ  ARG A 259      -4.240  34.932  36.445  1.00  5.15           C
ATOM   4083  NH1 ARG A 259      -5.013  35.900  36.849  1.00  5.15           N
ATOM   4084 1HH1 ARG A 259      -5.260  35.957  37.833  1.00  5.15           H
ATOM   4085 2HH1 ARG A 259      -5.361  36.592  36.212  1.00  5.15           H
ATOM   4086  NH2 ARG A 259      -3.940  34.856  35.168  1.00  5.15           N
ATOM   4087 1HH2 ARG A 259      -3.346  34.111  34.845  1.00  5.15           H
ATOM   4088 2HH2 ARG A 259      -4.308  35.528  34.520  1.00  5.15           H
ATOM   4089  N   PHE A 260      -2.291  27.930  35.204  1.00 10.90           N
ATOM   4090  H   PHE A 260      -2.634  28.571  34.492  1.00 10.90           H
ATOM   4091  CA  PHE A 260      -1.335  26.908  34.822  1.00 10.90           C
ATOM   4092  HA  PHE A 260      -1.007  26.376  35.712  1.00 10.90           H
ATOM   4093  C   PHE A 260      -0.143  27.604  34.225  1.00 10.90           C
ATOM   4094  O   PHE A 260      -0.261  28.511  33.401  1.00 10.90           O
ATOM   4095  CB  PHE A 260      -1.976  25.897  33.885  1.00 10.90           C
ATOM   4096 1HB  PHE A 260      -2.333  26.414  32.994  1.00 10.90           H
ATOM   4097 2HB  PHE A 260      -1.228  25.164  33.590  1.00 10.90           H
ATOM   4098  CG  PHE A 260      -3.120  25.186  34.530  1.00 10.90           C
ATOM   4099  CD1 PHE A 260      -4.376  25.771  34.539  1.00 10.90           C
ATOM   4100  HD1 PHE A 260      -4.520  26.742  34.092  1.00 10.90           H
ATOM   4101  CD2 PHE A 260      -2.943  23.986  35.222  1.00 10.90           C
ATOM   4102  HD2 PHE A 260      -1.999  23.495  35.201  1.00 10.90           H
ATOM   4103  CE1 PHE A 260      -5.461  25.130  35.128  1.00 10.90           C
ATOM   4104  HE1 PHE A 260      -6.421  25.603  35.086  1.00 10.90           H
ATOM   4105  CE2 PHE A 260      -4.012  23.401  35.946  1.00 10.90           C
ATOM   4106  HE2 PHE A 260      -3.853  22.538  36.565  1.00 10.90           H
ATOM   4107  CZ  PHE A 260      -5.294  23.929  35.806  1.00 10.90           C
ATOM   4108  HZ  PHE A 260      -6.147  23.446  36.248  1.00 10.90           H
ATOM   4109  N   ASN A 261       1.006  27.196  34.737  1.00 37.76           N
ATOM   4110  H   ASN A 261       0.992  26.434  35.389  1.00 37.76           H
ATOM   4111  CA  ASN A 261       2.285  27.831  34.451  1.00 37.76           C
ATOM   4112  HA  ASN A 261       2.122  28.906  34.357  1.00 37.76           H
ATOM   4113  C   ASN A 261       2.877  27.327  33.134  1.00 37.76           C
ATOM   4114  O   ASN A 261       3.840  26.562  33.112  1.00 37.76           O
ATOM   4115  CB  ASN A 261       3.241  27.578  35.625  1.00 37.76           C
ATOM   4116 1HB  ASN A 261       2.733  27.818  36.558  1.00 37.76           H
ATOM   4117 2HB  ASN A 261       3.534  26.530  35.644  1.00 37.76           H
ATOM   4118  CG  ASN A 261       4.478  28.429  35.536  1.00 37.76           C
ATOM   4119  OD1 ASN A 261       4.472  29.455  34.879  1.00 37.76           O
ATOM   4120  ND2 ASN A 261       5.533  28.028  36.193  1.00 37.76           N
ATOM   4121 1HD2 ASN A 261       6.381  28.562  36.096  1.00 37.76           H
ATOM   4122 2HD2 ASN A 261       5.488  27.247  36.824  1.00 37.76           H
ATOM   4123  N   TYR A 262       2.224  27.657  32.032  1.00 17.87           N
ATOM   4124  H   TYR A 262       1.403  28.252  32.088  1.00 17.87           H
ATOM   4125  CA  TYR A 262       2.660  27.176  30.725  1.00 17.87           C
ATOM   4126  HA  TYR A 262       2.950  26.132  30.811  1.00 17.87           H
ATOM   4127  C   TYR A 262       3.878  27.941  30.227  1.00 17.87           C
ATOM   4128  O   TYR A 262       4.004  29.148  30.420  1.00 17.87           O
ATOM   4129  CB  TYR A 262       1.530  27.282  29.696  1.00 17.87           C
ATOM   4130 1HB  TYR A 262       1.195  28.311  29.651  1.00 17.87           H
ATOM   4131 2HB  TYR A 262       1.941  27.018  28.722  1.00 17.87           H
ATOM   4132  CG  TYR A 262       0.322  26.388  29.939  1.00 17.87           C
ATOM   4133  CD1 TYR A 262       0.404  25.243  30.758  1.00 17.87           C
ATOM   4134  HD1 TYR A 262       1.320  25.011  31.260  1.00 17.87           H
ATOM   4135  CD2 TYR A 262      -0.907  26.655  29.300  1.00 17.87           C
ATOM   4136  HD2 TYR A 262      -1.003  27.526  28.666  1.00 17.87           H
ATOM   4137  CE1 TYR A 262      -0.700  24.368  30.917  1.00 17.87           C
ATOM   4138  HE1 TYR A 262      -0.616  23.487  31.534  1.00 17.87           H
ATOM   4139  CE2 TYR A 262      -2.018  25.775  29.457  1.00 17.87           C
ATOM   4140  HE2 TYR A 262      -2.944  25.969  28.942  1.00 17.87           H
ATOM   4141  CZ  TYR A 262      -1.897  24.640  30.263  1.00 17.87           C
ATOM   4142  OH  TYR A 262      -2.947  23.777  30.440  1.00 17.87           O
ATOM   4143  HH  TYR A 262      -2.700  23.004  30.917  1.00 17.87           H
ATOM   4144  N   THR A 263       4.774  27.219  29.575  1.00  9.18           N
ATOM   4145  H   THR A 263       4.642  26.223  29.463  1.00  9.18           H
ATOM   4146  CA  THR A 263       5.941  27.793  28.920  1.00  9.18           C
ATOM   4147  HA  THR A 263       5.796  28.857  28.752  1.00  9.18           H
ATOM   4148  C   THR A 263       5.959  27.062  27.592  1.00  9.18           C
ATOM   4149  O   THR A 263       5.789  25.844  27.559  1.00  9.18           O
ATOM   4150  CB  THR A 263       7.228  27.565  29.743  1.00  9.18           C
ATOM   4151  HB  THR A 263       7.364  26.498  29.917  1.00  9.18           H
ATOM   4152  OG1 THR A 263       7.091  28.246  30.993  1.00  9.18           O
ATOM   4153  HG1 THR A 263       6.157  28.258  31.227  1.00  9.18           H
ATOM   4154  CG2 THR A 263       8.464  28.127  29.069  1.00  9.18           C
ATOM   4155 1HG2 THR A 263       9.325  27.959  29.714  1.00  9.18           H
ATOM   4156 2HG2 THR A 263       8.343  29.196  28.904  1.00  9.18           H
ATOM   4157 3HG2 THR A 263       8.640  27.626  28.121  1.00  9.18           H
ATOM   4158  N   GLN A 264       6.051  27.795  26.495  1.00 24.55           N
ATOM   4159  H   GLN A 264       6.183  28.806  26.572  1.00 24.55           H
ATOM   4160  CA  GLN A 264       5.907  27.220  25.164  1.00 24.55           C
ATOM   4161  HA  GLN A 264       5.845  26.140  25.243  1.00 24.55           H
ATOM   4162  C   GLN A 264       7.086  27.545  24.280  1.00 24.55           C
ATOM   4163  O   GLN A 264       7.759  28.554  24.462  1.00 24.55           O
ATOM   4164  CB  GLN A 264       4.626  27.705  24.487  1.00 24.55           C
ATOM   4165 1HB  GLN A 264       4.671  28.785  24.351  1.00 24.55           H
ATOM   4166 2HB  GLN A 264       4.577  27.248  23.502  1.00 24.55           H
ATOM   4167  CG  GLN A 264       3.361  27.323  25.245  1.00 24.55           C
ATOM   4168 1HG  GLN A 264       2.602  27.013  24.535  1.00 24.55           H
ATOM   4169 2HG  GLN A 264       3.569  26.475  25.897  1.00 24.55           H
ATOM   4170  CD  GLN A 264       2.801  28.455  26.070  1.00 24.55           C
ATOM   4171  OE1 GLN A 264       3.502  29.372  26.462  1.00 24.55           O
ATOM   4172  NE2 GLN A 264       1.528  28.396  26.349  1.00 24.55           N
ATOM   4173 1HE2 GLN A 264       1.127  29.118  26.924  1.00 24.55           H
ATOM   4174 2HE2 GLN A 264       0.963  27.633  26.013  1.00 24.55           H
ATOM   4175  N   ILE A 265       7.304  26.658  23.326  1.00 34.82           N
ATOM   4176  H   ILE A 265       6.673  25.864  23.247  1.00 34.82           H
ATOM   4177  CA  ILE A 265       8.327  26.778  22.309  1.00 34.82           C
ATOM   4178  HA  ILE A 265       9.022  27.573  22.565  1.00 34.82           H
ATOM   4179  C   ILE A 265       7.504  27.170  21.111  1.00 34.82           C
ATOM   4180  O   ILE A 265       6.384  26.677  20.950  1.00 34.82           O
ATOM   4181  CB  ILE A 265       9.100  25.452  22.070  1.00 34.82           C
ATOM   4182  HB  ILE A 265       8.809  24.736  22.838  1.00 34.82           H
ATOM   4183  CG1 ILE A 265      10.594  25.757  22.226  1.00 34.82           C
ATOM   4184 1HG1 ILE A 265      10.878  26.488  21.468  1.00 34.82           H
ATOM   4185 2HG1 ILE A 265      10.758  26.206  23.205  1.00 34.82           H
ATOM   4186  CG2 ILE A 265       8.802  24.814  20.689  1.00 34.82           C
ATOM   4187 1HG2 ILE A 265       9.283  23.853  20.609  1.00 34.82           H
ATOM   4188 2HG2 ILE A 265       9.158  25.457  19.892  1.00 34.82           H
ATOM   4189 3HG2 ILE A 265       7.734  24.643  20.570  1.00 34.82           H
ATOM   4190  CD1 ILE A 265      11.494  24.570  22.088  1.00 34.82           C
ATOM   4191 1HD1 ILE A 265      12.508  24.897  22.267  1.00 34.82           H
ATOM   4192 2HD1 ILE A 265      11.455  24.172  21.077  1.00 34.82           H
ATOM   4193 3HD1 ILE A 265      11.220  23.796  22.806  1.00 34.82           H
ATOM   4194  N   ILE A 266       8.039  28.070  20.304  1.00 11.75           N
ATOM   4195  H   ILE A 266       8.939  28.485  20.549  1.00 11.75           H
ATOM   4196  CA  ILE A 266       7.373  28.528  19.094  1.00 11.75           C
ATOM   4197  HA  ILE A 266       6.565  27.848  18.838  1.00 11.75           H
ATOM   4198  C   ILE A 266       8.452  28.510  18.028  1.00 11.75           C
ATOM   4199  O   ILE A 266       9.513  29.069  18.277  1.00 11.75           O
ATOM   4200  CB  ILE A 266       6.824  29.969  19.252  1.00 11.75           C
ATOM   4201  HB  ILE A 266       7.661  30.667  19.234  1.00 11.75           H
ATOM   4202  CG1 ILE A 266       6.141  30.115  20.628  1.00 11.75           C
ATOM   4203 1HG1 ILE A 266       5.372  29.358  20.696  1.00 11.75           H
ATOM   4204 2HG1 ILE A 266       6.867  29.913  21.414  1.00 11.75           H
ATOM   4205  CG2 ILE A 266       5.894  30.285  18.057  1.00 11.75           C
ATOM   4206 1HG2 ILE A 266       5.533  31.310  18.123  1.00 11.75           H
ATOM   4207 2HG2 ILE A 266       5.044  29.600  18.050  1.00 11.75           H
ATOM   4208 3HG2 ILE A 266       6.439  30.178  17.118  1.00 11.75           H
ATOM   4209  CD1 ILE A 266       5.530  31.473  20.959  1.00 11.75           C
ATOM   4210 1HD1 ILE A 266       5.111  31.438  21.965  1.00 11.75           H
ATOM   4211 2HD1 ILE A 266       4.736  31.718  20.255  1.00 11.75           H
ATOM   4212 3HD1 ILE A 266       6.304  32.242  20.923  1.00 11.75           H
ATOM   4213  N   VAL A 267       8.246  27.837  16.903  1.00  0.93           N
ATOM   4214  H   VAL A 267       7.334  27.410  16.736  1.00  0.93           H
ATOM   4215  CA  VAL A 267       9.297  27.671  15.887  1.00  0.93           C
ATOM   4216  HA  VAL A 267      10.035  28.457  16.022  1.00  0.93           H
ATOM   4217  C   VAL A 267       8.733  27.796  14.485  1.00  0.93           C
ATOM   4218  O   VAL A 267       7.583  27.456  14.222  1.00  0.93           O
ATOM   4219  CB  VAL A 267      10.040  26.300  16.002  1.00  0.93           C
ATOM   4220  HB  VAL A 267       9.317  25.500  15.883  1.00  0.93           H
ATOM   4221  CG1 VAL A 267      11.142  26.118  14.941  1.00  0.93           C
ATOM   4222 1HG1 VAL A 267      11.766  25.267  15.198  1.00  0.93           H
ATOM   4223 2HG1 VAL A 267      11.769  27.009  14.892  1.00  0.93           H
ATOM   4224 3HG1 VAL A 267      10.692  25.930  13.966  1.00  0.93           H
ATOM   4225  CG2 VAL A 267      10.701  26.159  17.369  1.00  0.93           C
ATOM   4226 1HG2 VAL A 267      11.215  25.201  17.444  1.00  0.93           H
ATOM   4227 2HG2 VAL A 267       9.945  26.203  18.143  1.00  0.93           H
ATOM   4228 3HG2 VAL A 267      11.410  26.971  17.529  1.00  0.93           H
ATOM   4229  N   PHE A 268       9.565  28.331  13.605  1.00 32.95           N
ATOM   4230  H   PHE A 268      10.487  28.626  13.922  1.00 32.95           H
ATOM   4231  CA  PHE A 268       9.223  28.571  12.231  1.00 32.95           C
ATOM   4232  HA  PHE A 268       8.303  28.055  11.968  1.00 32.95           H
ATOM   4233  C   PHE A 268      10.420  28.052  11.430  1.00 32.95           C
ATOM   4234  O   PHE A 268      11.563  28.493  11.647  1.00 32.95           O
ATOM   4235  CB  PHE A 268       9.094  30.060  11.965  1.00 32.95           C
ATOM   4236 1HB  PHE A 268      10.086  30.503  11.980  1.00 32.95           H
ATOM   4237 2HB  PHE A 268       8.684  30.156  10.971  1.00 32.95           H
ATOM   4238  CG  PHE A 268       8.224  30.856  12.919  1.00 32.95           C
ATOM   4239  CD1 PHE A 268       8.422  30.907  14.323  1.00 32.95           C
ATOM   4240  HD1 PHE A 268       9.132  30.276  14.816  1.00 32.95           H
ATOM   4241  CD2 PHE A 268       7.325  31.768  12.362  1.00 32.95           C
ATOM   4242  HD2 PHE A 268       7.055  31.702  11.329  1.00 32.95           H
ATOM   4243  CE1 PHE A 268       7.777  31.846  15.108  1.00 32.95           C
ATOM   4244  HE1 PHE A 268       7.909  31.847  16.180  1.00 32.95           H
ATOM   4245  CE2 PHE A 268       6.820  32.814  13.115  1.00 32.95           C
ATOM   4246  HE2 PHE A 268       6.247  33.595  12.636  1.00 32.95           H
ATOM   4247  CZ  PHE A 268       7.056  32.852  14.497  1.00 32.95           C
ATOM   4248  HZ  PHE A 268       6.696  33.669  15.092  1.00 32.95           H
ATOM   4249  N   ALA A 269      10.183  27.106  10.538  1.00-17.18           N
ATOM   4250  H   ALA A 269       9.223  26.794  10.384  1.00-17.18           H
ATOM   4251  CA  ALA A 269      11.244  26.445   9.790  1.00-17.18           C
ATOM   4252  HA  ALA A 269      12.158  27.032   9.850  1.00-17.18           H
ATOM   4253  C   ALA A 269      10.841  26.334   8.322  1.00-17.18           C
ATOM   4254  O   ALA A 269       9.662  26.219   8.033  1.00-17.18           O
ATOM   4255  CB  ALA A 269      11.483  25.068  10.408  1.00-17.18           C
ATOM   4256 1HB  ALA A 269      12.332  24.597   9.930  1.00-17.18           H
ATOM   4257 2HB  ALA A 269      10.599  24.443  10.270  1.00-17.18           H
ATOM   4258 3HB  ALA A 269      11.688  25.175  11.473  1.00-17.18           H
ATOM   4259  N   ARG A 270      11.813  26.377   7.422  1.00-22.95           N
ATOM   4260  H   ARG A 270      12.779  26.438   7.740  1.00-22.95           H
ATOM   4261  CA  ARG A 270      11.588  26.354   5.973  1.00-22.95           C
ATOM   4262  HA  ARG A 270      10.520  26.303   5.740  1.00-22.95           H
ATOM   4263  C   ARG A 270      12.292  25.171   5.364  1.00-22.95           C
ATOM   4264  O   ARG A 270      13.446  24.940   5.712  1.00-22.95           O
ATOM   4265  CB  ARG A 270      12.186  27.612   5.348  1.00-22.95           C
ATOM   4266 1HB  ARG A 270      11.691  28.478   5.787  1.00-22.95           H
ATOM   4267 2HB  ARG A 270      13.243  27.651   5.601  1.00-22.95           H
ATOM   4268  CG  ARG A 270      12.064  27.689   3.829  1.00-22.95           C
ATOM   4269 1HG  ARG A 270      12.739  26.966   3.373  1.00-22.95           H
ATOM   4270 2HG  ARG A 270      11.041  27.461   3.529  1.00-22.95           H
ATOM   4271  CD  ARG A 270      12.417  29.075   3.350  1.00-22.95           C
ATOM   4272 1HD  ARG A 270      11.694  29.780   3.769  1.00-22.95           H
ATOM   4273 2HD  ARG A 270      13.418  29.326   3.696  1.00-22.95           H
ATOM   4274  NE  ARG A 270      12.382  29.154   1.886  1.00-22.95           N
ATOM   4275  HE  ARG A 270      12.160  28.292   1.409  1.00-22.95           H
ATOM   4276  CZ  ARG A 270      12.587  30.238   1.153  1.00-22.95           C
ATOM   4277  NH1 ARG A 270      12.578  30.130  -0.145  1.00-22.95           N
ATOM   4278 1HH1 ARG A 270      12.409  29.232  -0.569  1.00-22.95           H
ATOM   4279 2HH1 ARG A 270      12.725  30.938  -0.719  1.00-22.95           H
ATOM   4280  NH2 ARG A 270      12.802  31.424   1.667  1.00-22.95           N
ATOM   4281 1HH2 ARG A 270      12.725  31.544   2.663  1.00-22.95           H
ATOM   4282 2HH2 ARG A 270      12.998  32.210   1.074  1.00-22.95           H
ATOM   4283  N   LYS A 271      11.623  24.450   4.482  1.00-18.17           N
ATOM   4284  H   LYS A 271      10.659  24.702   4.264  1.00-18.17           H
ATOM   4285  CA  LYS A 271      12.243  23.353   3.749  1.00-18.17           C
ATOM   4286  HA  LYS A 271      12.839  22.751   4.435  1.00-18.17           H
ATOM   4287  C   LYS A 271      13.180  23.934   2.701  1.00-18.17           C
ATOM   4288  O   LYS A 271      12.689  24.712   1.860  1.00-18.17           O
ATOM   4289  OXT LYS A 271      14.363  23.582   2.692  1.00-18.17           O
ATOM   4290  CB  LYS A 271      11.161  22.494   3.094  1.00-18.17           C
ATOM   4291 1HB  LYS A 271      10.452  22.190   3.865  1.00-18.17           H
ATOM   4292 2HB  LYS A 271      10.631  23.087   2.349  1.00-18.17           H
ATOM   4293  CG  LYS A 271      11.728  21.258   2.440  1.00-18.17           C
ATOM   4294 1HG  LYS A 271      12.402  21.547   1.634  1.00-18.17           H
ATOM   4295 2HG  LYS A 271      12.282  20.715   3.190  1.00-18.17           H
ATOM   4296  CD  LYS A 271      10.641  20.361   1.905  1.00-18.17           C
ATOM   4297 1HD  LYS A 271       9.919  20.188   2.696  1.00-18.17           H
ATOM   4298 2HD  LYS A 271      10.149  20.855   1.081  1.00-18.17           H
ATOM   4299  CE  LYS A 271      11.141  19.019   1.428  1.00-18.17           C
ATOM   4300 1HE  LYS A 271      11.570  18.489   2.280  1.00-18.17           H
ATOM   4301 2HE  LYS A 271      10.285  18.442   1.067  1.00-18.17           H
ATOM   4302  NZ  LYS A 271      12.159  19.141   0.350  1.00-18.17           N
ATOM   4303 1HZ  LYS A 271      12.418  18.220   0.026  1.00-18.17           H
ATOM   4304 2HZ  LYS A 271      12.977  19.614   0.716  1.00-18.17           H
ATOM   4305 3HZ  LYS A 271      11.776  19.678  -0.415  1.00-18.17           H
TER    4306      LYS A 271
